# Supplementary material for: Unlocking the potential of Polygonatum odoratum protein hydrolysate: identification, characterization, and antidiabetic activity in HFD/STZ-induced type 2 diabetic mice
Source: Front Nutr. 2026 Mar 31;13:1783967. doi: 10.3389/fnut.2026.1783967 (PMC13076526; doi:10.3389/fnut.2026.1783967)
Supplement: Supplementary file 2 [file Supplementary_file_1.xlsx]

## Sheet: Sheet1
Peptide	Scan	Denovo Score	length	m/z	z	RT	Area	Mass	ppm	PTM	Total Hydrophobicity	Isoelectric Point	Molecular Weight	Sequence Length
LSSPATLNSR	12814	99	10	523.286	2	30.02	2477900000	1044.56	0.8		-3.3	9.75002	1045.15	10
ASGLATDLGVK	23502	99	11	516.29	2	50.47	1345000000	1030.57	0.3		5.7	5.88036	1031.16	11
YTPVTLNK	13904	99	8	468.263	2	32.54	1073000000	934.512	-0.1		-3.7	8.59088	935.075	8
LSTGDYLPPWMR	52174	99	12	718.356	2	102.72	895340000	1434.7	0.7		-5.8	5.83568	1435.65	12
LLTHPNFNGNTLDNDLMLLK	48999	99	20	1142.1	2	97.56	837420000	2282.17	1.5		-4	5.21085	2283.6	20
LLTHPNFNGNTLDNDLMLKL	49289	99	20	1142.1	2	97.56	837420000	2282.17	1.5		-4	5.21085	2283.6	20
LSSPAVLNSR	18717	99	10	522.296	2	41.92	533040000	1042.58	1.1		1.6	9.75002	1043.17	10
LPDWM	45951	99	5	661.303	1	91.63	522620000	660.294	1.8		-0.3	4.05003	660.781	5
SC(+57.02)AAAGTEC(+57.02)LLSGWGNTK	38213	99	18	941.926	2	78.25	476140000	1881.84	1.3	Carbamidomethylation	2	5.7141	1768.97	18
VVPELLAGGSVSGDGK	28458	99	16	742.902	2	59.67	419450000	1483.79	0.4		6.3	4.37015	1484.65	16
APVLSDSSC(+57.02)K	7919	99	10	532.258	2	20.29	387760000	1062.5	0.3	Carbamidomethylation	0.9	5.87183	1006.13	10
LLTHPNFDGNTLDNDLMLLK	50560	99	20	1142.59	2	99.93	360030000	2283.16	2.2		-4	4.41334	2284.59	20
K(+42.01)PELLAGGSVSGDGK	22328	99	15	728.885	2	48.67	337900000	1455.76	-0.3	Acetylation (Protein N-term)	-6	6.06901	1414.56	15
LPAWM	45022	99	5	617.312	1	90.63	326620000	616.304	0.7		5	5.525	616.772	5
LLTHPNFN	19082	99	8	478.254	2	42.67	230590000	954.492	1.1		-2.1	6.74113	955.068	8
LPTWM	44195	99	5	647.323	1	89.11	214700000	646.315	1.1		2.5	5.525	646.798	5
YLPTW	41580	99	5	679.345	1	83.87	214060000	678.338	0.2		-0.7	5.52432	678.775	5
LNSNDLTLLK	30556	99	10	565.825	2	63.77	207580000	1129.63	1.4		-0.7	5.83568	1130.29	10
LC(+57.02)VGF	33498	99	5	595.292	1	69.54	192560000	594.284	2.1	Carbamidomethylation	12.9	5.51812	537.672	5
LPPWMR	33156	99	6	400.218	2	68.27	192160000	798.421	1.3		-2.9	9.75002	798.995	6
LALELAR	23884	99	7	393.248	2	52.08	181270000	784.481	0.4		7	6.00211	784.944	7
TVTLDVER	18008	99	8	466.756	2	40.46	150140000	931.497	0.3		-0.7	4.36816	932.03	8
FPDVLH	24915	99	6	364.195	2	52.43	150040000	726.37	6.4		2.5	5.07671	726.82	6
FTPLSGHF	31115	99	8	905.452	1	64.72	142440000	904.444	0.3		2.7	6.74113	905.008	8
VLGYL	35834	99	5	564.34	1	73.56	127350000	563.332	1.9		10.1	5.49436	563.686	5
LPTW	34059	99	4	516.283	1	70.75	121670000	515.274	2.5		0.6	5.525	515.602	4
FDLVPR	25825	99	6	373.714	2	55.34	117150000	745.412	0.8		1.2	5.83636	745.866	6
LVGGY	13036	99	5	508.277	1	31.16	114970000	507.269	1.7		5.9	5.52432	507.58	5
LLVAQ	10608	99	5	543.35	1	26.17	108950000	542.343	-0.1		10.1	5.525	542.669	5
RATVSLPR	19363	99	8	450.27	2	43.56	97518000	898.535	-11.4		-2.3	12	899.05	8
VSLPSVR	19508	99	7	379.233	2	43.74	94208000	756.449	1.9		4.5	9.72004	756.89	7
LLPALGMR	29418	99	8	435.766	2	62.18	84084000	869.516	1.5		8.6	9.75002	870.114	8
TSYTDFLTK	31035	99	9	538.27	2	64.75	79857000	1074.52	1.7		-5	5.49812	1075.17	9
YPQWPC(+57.02)NPNK	24889	99	10	652.299	2	54.02	79696000	1302.58	1	Carbamidomethylation	-18.9	8.19749	1246.39	10
HLLVAC(+57.02)EGNPPVPVHF	38252	99	16	893.459	2	78.07	76188000	1784.9	0.6	Carbamidomethylation	8.7	5.98164	1729.01	16
LLTHPNF	23149	99	7	841.456	1	50.31	75863000	840.449	-1.3		1.4	6.74113	840.965	7
LVLPGELAK	31573	99	9	470.298	2	65.86	75433000	938.58	1.4		8	6.00142	939.15	9
VLLSAPSK	12546	99	8	407.756	2	29.6	75225000	813.496	0.9		6.5	8.72001	813.982	8
VLGY	18580	99	4	451.255	1	41.83	70130000	450.248	-0.7		6.3	5.49436	450.528	4
TLENDWAK	18995	99	8	488.741	2	43.03	68954000	975.466	1.4		-10.4	4.36816	976.041	8
FTPLSGH	11910	99	7	758.382	1	28.41	65434000	757.376	-1.2		-0.1	6.74113	757.834	7
LSSPATLDSR	13169	99	10	523.778	2	31.45	63750000	1045.54	1.3		-3.3	5.83636	1046.13	10
FASGLATDLGVK	34060	99	12	589.825	2	70.3	63323000	1177.63	1.3		8.5	5.83568	1178.33	12
LLRHPK	2669	99	6	382.25	2	6.85	61917000	762.486	-1		-5.6	11.0008	762.943	6
TPLSGHF	17389	99	7	758.382	1	39.76	61367000	757.376	-1.1		-0.1	6.40151	757.834	7
YLPTWM	50451	99	6	810.386	1	99.7	56443000	809.378	1.1		1.2	5.52432	809.971	6
A(+42.01)SHLVGYPR	21562	99	9	521.278	2	47.62	55227000	1040.54	1.5	Acetylation (Protein N-term)	-2	8.79853	999.124	9
FLDFGDKY	40873	99	8	502.741	2	82.72	54278000	1003.47	2		-3.2	4.20781	1004.09	8
LEFVDEEKF	39322	99	9	578.283	2	79.73	54206000	1154.55	2.2		-4.3	4.05003	1155.25	9
QC(+57.02)LKAPVLSDSSC(+57.02)K	17668	99	14	796.891	2	39.85	51037000	1591.77	-1.6	Carbamidomethylation	-0.2	8.04541	1478.73	14
YGSDPPHLF	33692	99	9	516.743	2	69.54	49677000	1031.47	0.7		-5.8	5.07671	1032.11	9
TPVAL	18387	99	5	500.308	1	41.74	49670000	499.301	0.7		7.5	5.18499	499.601	5
FVELGNFH	32793	99	8	962.473	1	67.59	48802000	961.466	0.4		3	5.24024	962.059	8
FVELGNHF	32510	99	8	962.473	1	67.59	48802000	961.466	0.4		3	5.24024	962.059	8
LSGVGNVTAPR	13740	99	11	535.802	2	32.56	48624000	1069.59	0.9		2.1	9.75002	1070.2	11
VPLSGF	30292	99	6	619.346	1	63.75	47735000	618.338	2		8	5.49499	618.721	6
VVSAAHC(+57.02)Y	8821	99	8	453.71	2	21.69	43859000	905.407	-0.6	Carbamidomethylation	9.2	6.70208	848.966	8
VPLSGVNVPVVGGH	34583	99	14	665.878	2	71.51	42700000	1329.74	0.4		12.9	6.71112	1330.53	14
TLLEVAGNMGK	31899	99	11	566.806	2	66.17	41291000	1131.6	1.6		3.1	5.66363	1132.33	11
VSLPR	11088	99	5	286.182	2	26.54	41025000	570.349	-0.7		1.1	9.72004	570.682	5
VVSAAHC(+57.02)YK	4552	99	9	517.758	2	11.65	40520000	1033.5	0.2	Carbamidomethylation	5.3	8.17841	977.138	9
LLGL	37057	99	4	415.292	1	75.69	39602000	414.284	0.4		11	5.525	414.539	4
TVSLPR	18869	99	6	672.404	1	41.94	38450000	671.397	0.6		0.4	9.41014	671.786	6
ADLPGLK	18152	99	7	357.214	2	40.86	38183000	712.412	1.1		-4.44089e-16	5.88036	712.835	7
TPDKLQQAALPLVSSTVC(+57.02)K	35838	99	19	1028.56	2	73.64	37511000	2055.1	1.9	Carbamidomethylation	1.4	7.86522	1999.33	19
WPGLF	54436	99	5	619.324	1	106.79	34836000	618.317	1		3.7	5.525	618.723	5
LDFGDR	15339	99	6	361.677	2	35.54	34627000	721.34	0.6		-5.3	4.20781	721.759	6
LSGW	22481	99	4	462.235	1	49.3	33361000	461.227	1		1.7	5.525	461.511	4
FLDFGDK	32156	99	7	421.208	2	66.87	32728000	840.402	0.5		-1.9	4.20781	840.919	7
LGDLVSAAPR	21023	99	10	499.786	2	46.46	32307000	997.556	1.3		4.6	5.83636	998.134	10
LPAW	33730	99	4	486.272	1	70.06	30793000	485.264	1		3.1	5.525	485.576	4
DC(+57.02)HLTMH	7599	99	7	457.186	2	18.98	28677000	912.358	0	Carbamidomethylation	-2.4	5.96806	855.982	7
AAVPAGR	3531	99	7	321.19	2	9.84	28123000	640.366	1.1		3.1	9.79502	640.732	7
LGFGPEDSHF	36653	99	10	553.252	2	75.35	28069000	1104.49	1.9		-4	4.35309	1105.16	10
LGLDVWEH	39082	99	8	484.746	2	79.81	25629000	967.476	1.9		0.3	4.35309	968.063	8
STGVDLLPAK	24342	99	10	500.788	2	52.81	25038000	999.56	1.6		2.7	5.55279	1000.15	10
LFLENVLR	41523	99	8	502.301	2	83.9	25002000	1002.59	2.2		6.9	6.00211	1003.2	8
PVLLPK	17131	99	6	333.731	2	39	24893000	665.448	0.1		4.7	9.17999	665.864	6
VVPGLY	28157	99	6	647.377	1	59.49	24562000	646.369	1.2		8.9	5.49436	646.775	6
AFPQLK	18763	99	6	703.414	1	41.97	24533000	702.406	0		-0.6	8.79505	702.841	6
LLPW	41543	99	4	528.319	1	83.9	24335000	527.311	1.5		5.1	5.525	527.656	4
YSDMEAAAGGVK	15368	99	12	599.774	2	35.41	24245000	1197.53	0.8		-2.3	4.37026	1198.3	12
LATPAR	4693	99	6	314.692	2	12.59	24244000	627.37	0		0.6	9.75002	627.734	6
LGPNYL	31168	99	6	676.367	1	64.97	23566000	675.359	1.2		0.8	5.52432	675.773	6
LAVVAVGK	15291	99	8	378.752	2	35.2	23155000	755.49	-0.6		15.7	8.75005	755.945	8
LGLDGF	37244	99	6	621.326	1	76.39	23021000	620.317	2.2		6.1	4.05003	620.694	6
LLEVLK	23853	99	6	357.742	2	51.78	22939000	713.469	0.2		8.2	6.00142	713.905	6
VPPLW	40370	99	5	611.356	1	82.58	22440000	610.348	0.8		3.9	5.49499	610.744	5
LAGVDLPR	23687	99	8	420.751	2	51.53	22249000	839.486	1.3		3.6	5.83636	839.979	8
APLLPK	11531	99	6	319.716	2	27.74	22172000	637.416	1.9		2.3	8.79505	637.811	6
LVTVEDLVR	36545	99	9	522.309	2	74.81	22149000	1042.6	1		8	4.37026	1043.21	9
NDLTLLK	22550	99	7	408.745	2	49.11	21908000	815.475	0.6		-0.2	5.83568	815.954	7
DLLKPATC(+57.02)GF	33876	99	10	1121.57	1	69.95	21906000	1120.56	1.4	Carbamidomethylation	4.6	5.82869	1064.26	10
VPTVNVSVVDLK	37555	99	12	635.375	2	76.82	21376000	1268.73	0.6		10.8	5.8059	1269.49	12
LPDW	34180	99	4	530.262	1	70.75	21376000	529.254	1.9		-2.2	4.05003	529.585	4
DDPSQSANLLAEAK	25930	99	14	729.857	2	55.8	21014000	1457.7	0.1		-11.6	4.05003	1458.53	14
LPDWM(+15.99)	29518	99	5	677.296	1	62.17	20922000	676.289	-0.5	Oxidation (M)	-0.3	4.05003	660.781	5
LPGF	29249	99	4	433.245	1	61.82	20835000	432.237	0.7		4.6	5.525	432.513	4
LPDWMFK	46563	99	7	468.737	2	93.03	20280000	935.457	2.3		-1.4	5.83568	936.127	7
K(+42.01)YPVETLSLVGK	44853	99	12	688.396	2	89.91	20205000	1374.78	0.8	Acetylation (Protein N-term)	-0.1	8.49759	1333.57	12
FPTLVTH	26540	99	7	407.726	2	56.97	19998000	813.438	-0.5		4.6	6.74113	813.94	7
TLENDWAKY	33205	99	9	570.272	2	68.88	19741000	1138.53	0.4		-11.7	4.36816	1139.21	9
VSGPLPLPTDK	27763	99	11	562.323	2	58.78	19685000	1122.63	2		-2.3	5.8059	1123.3	11
LTFGDSY	32015	99	7	802.361	1	66.87	19618000	801.354	-1.2		-0.1	4.05003	801.84	7
LSDPKTC(+57.02)GLK	7151	99	10	559.798	2	17.98	19460000	1117.58	0.6	Carbamidomethylation	-4.7	8.19762	1061.25	10
FLDFGDR	33599	99	7	435.212	2	69.46	19333000	868.408	1.4		-2.5	4.20781	868.932	7
LLAGVQH	9314	99	7	737.43	1	22.68	19014000	736.423	-0.3		6.5	6.74113	736.859	7
FADVVPR	19215	99	7	402.225	2	43.15	18891000	802.434	2.4		3.4	5.83636	802.917	7
KAPVLSDSSC(+57.02)K	5878	99	11	596.305	2	15.18	18730000	1190.6	-0.1	Carbamidomethylation	-3	8.19762	1134.3	11
NKPGVY	5348	99	6	677.362	1	13.94	18345000	676.354	0.2		-6.5	8.59088	676.761	6
LLTHPNFNGN	18068	99	10	1126.57	1	40.61	18142000	1125.56	1.3		-6	6.74113	1126.22	10
LPVL	29861	99	4	441.308	1	62.98	17876000	440.3	1.5		10.2	5.525	440.577	4
PALNVNDSVTK	15524	99	11	579.311	2	35.69	16908000	1156.61	-0.5		-3.5	6.26033	1157.27	11
FLPALNVNDSVTK	37918	99	13	709.388	2	77.39	16138000	1416.76	0.2		3.1	5.83568	1417.61	13
LALPATTTDEK	19374	99	11	580.315	2	43.41	16015000	1158.61	2.5		-3.4	4.37026	1159.29	11
TDFLTKLR	23648	99	8	497.291	2	51.6	15875000	992.565	1.2		-2.9	8.40824	993.158	8
TSYTDFLTKLR	42696	99	11	672.862	2	85.96	15460000	1343.71	0.8		-5.7	8.25493	1344.51	11
APLLPR	13286	99	6	333.719	2	31.17	15162000	665.422	0.6		1.7	9.79502	665.825	6
QLENDWGK	15684	99	8	495.238	2	36.19	15069000	988.461	0.9		-15.4	4.37026	989.04	8
YLVGGY	26764	99	6	671.338	1	57.11	14737000	670.333	-2.2		4.6	5.52358	670.753	6
LPDWMFH	47754	99	7	473.219	2	95.14	14617000	944.421	1.7		-0.7	5.07671	945.095	7
VETLTK	4884	99	6	345.706	2	12.99	14325000	689.396	0.9		-0.8	5.97158	689.798	6
TELLLR	16366	99	6	372.735	2	37.75	13301000	743.454	1.3		2.7	5.6638	743.892	6
PLSGHF	30905	99	6	657.336	1	64.7	13128000	656.328	0.4		0.6	7.17089	656.73	6
VTLMPK	12788	99	6	688.405	1	30.24	13104000	687.399	-1.7		3.7	8.72001	687.891	6
LVVLGADGK	17106	99	9	436.267	2	37.94	12927000	870.518	1.9		9.6	5.83568	871.033	9
VLYDR	6972	99	5	333.185	2	17.94	12678000	664.354	0.1		-1.3	5.8059	664.75	5
FPALNVNDSVTK	30704	99	12	652.846	2	64.41	12513000	1303.68	0.3		-0.7	5.83568	1304.45	12
FVELGNH	15050	99	7	408.206	2	34.79	12419000	814.397	0.5		0.2	5.24024	814.885	7
SYGDFLTK	24301	99	8	465.733	2	52.6	12189000	929.449	2.5		-4	5.55257	930.012	8
LPAWM(+15.99)	27827	99	5	633.308	1	59.1	11735000	632.299	2	Oxidation (M)	5	5.525	616.772	5
VVTAAHC(+57.02)NVVPGR	10937	99	13	690.364	2	26.46	11584000	1378.71	-0.6	Carbamidomethylation	9	8.22966	1322.54	13
YAASSYLSLTSSDKW	45981	99	15	839.902	2	92.14	11463000	1677.79	-0.1		-4.4	5.83426	1678.79	15
LPTWM(+15.99)	29006	99	5	663.318	1	61.4	11354000	662.31	1.5	Oxidation (M)	2.5	5.525	646.798	5
PLSGH	11932	99	5	510.268	1	28.4	11262000	509.26	1.4		-2.2	7.17089	509.556	5
FGPDLPK	22329	99	7	387.213	2	48.84	11063000	772.412	0.4		-4.4	5.83568	772.888	7
LPDWMK	31912	99	6	395.202	2	66.77	10834000	788.389	0.2		-4.2	5.83568	788.954	6
TPVTLLGR	22381	99	8	428.767	2	49.07	10799000	855.518	1.5		3.9	9.41014	856.022	8
KLNDAQAPK	3477	99	9	492.777	2	9.49	10672000	983.54	-0.1		-12.5	8.59094	984.108	9
WPLY	43454	99	4	578.298	1	86.69	10582000	577.29	1.6		-2.22045e-16	5.52432	577.671	4
LVPLL	44351	99	5	554.392	1	88.36	10543000	553.384	0.9		14	5.525	553.734	5
VFPGLASH	21925	99	8	827.439	1	47.92	9904400	826.434	-2.2		6.6	6.71112	826.939	8
LPSVGL	31161	99	6	585.362	1	65.47	9796400	584.353	2.7		9	5.525	584.705	6
LLGGL	32809	99	5	472.315	1	65.62	9688200	471.306	3.5		10.6	5.525	471.591	5
KTPVAL	13379	99	6	628.403	1	31.54	9679100	627.396	0		3.6	8.75005	627.773	6
LSTGDYLPTK	23312	99	10	547.79	2	50.77	9623800	1093.57	0.3		-5.3	5.83494	1094.21	10
LSSPAVLDSR	17964	99	10	522.788	2	40.52	9472200	1043.56	-0.6		1.6	5.83636	1044.16	10
VVATY	11290	99	5	552.303	1	27.3	9462400	551.295	1.3		8.2	5.49436	551.632	5
LLAGVQ	15459	99	6	600.372	1	35.87	9427400	599.364	0.1		9.7	5.525	599.72	6
LGPVSY	23968	99	6	635.34	1	52.08	9061500	634.333	0.8		3.9	5.52432	634.721	6
LDHFR	5571	99	5	344.183	2	14.76	9039800	686.35	1.3		-4.6	6.74454	686.759	5
ADGGPVDFK	15549	99	9	453.222	2	36.18	9027700	904.429	0.8		-4.5	4.20787	904.963	9
TGGLAR	3211	99	6	287.669	2	8.94	9006500	573.323	0.9		-0.4	9.41014	573.643	6
PVTLNK	13981	99	6	336.208	2	32.57	8862500	670.401	0		-1.7	9.17999	670.798	6
LPDWF	52585	99	5	677.33	1	103.51	8131900	676.322	1.1		0.6	4.05003	676.759	5
LNSQWVVSAAHC(+57.02)YK	31305	99	14	831.906	2	65.43	7887900	1661.8	-0.8	Carbamidomethylation	0.4	8.20639	1605.81	14
VTLPR	10724	99	5	293.19	2	26.15	7821900	584.365	1.5		1.2	9.72004	584.709	5
VLC(+57.02)DHLGLGVK	23720	99	11	605.835	2	51.52	7571900	1209.65	1	Carbamidomethylation	10.9	6.70566	1153.39	11
LLTHPNFK	13651	99	8	485.279	2	32.14	7481000	968.544	-0.3		-2.5	8.75721	969.138	8
VVVDGNLLTSR	25688	99	11	586.836	2	54.96	7219500	1171.66	1.7		6.8	5.80652	1172.33	11
FDENAAVLLK	27864	99	10	560.308	2	59.09	7216900	1118.6	2.9		3.8	4.37026	1119.27	10
AAVPTLK	11753	99	7	350.224	2	28.01	6957900	698.433	0.7		5.4	8.79505	698.851	7
LPTWR	21182	99	5	336.695	2	46.71	6815200	671.375	0.7		-3.9	9.75002	671.788	5
MFDVVLK	35859	99	7	426.239	2	73.94	6616400	850.462	1		9.5	5.58752	851.064	7
LPTFY	38774	99	5	640.335	1	79.18	6520600	639.327	1.7		3	5.52432	639.739	5
WMEFK	29068	99	5	740.343	1	61.14	6260000	739.336	-0.1		-3.6	6.00142	739.881	5
LTKLR	3364	99	5	315.719	2	9.28	6144500	629.422	1		-1.5	11.0008	629.792	5
LLTHPN	5182	99	6	694.387	1	13.48	6127000	693.381	-1.8		-1.4	6.74113	693.791	6
FVELGDHFGSK	25270	99	11	618.307	2	54.43	6003900	1234.6	1.3		-2.1	5.32061	1235.34	11
LPTWK	19441	99	5	322.692	2	43.4	5895700	643.369	1.3		-3.3	8.75005	643.774	5
LLC(+57.02)GGSAYPR	13852	99	10	547.276	2	32.75	5858800	1092.54	-0.4	Carbamidomethylation	2.9	8.22199	1036.21	10
AFGPGL	29889	99	6	561.304	1	62.95	5262200	560.296	1.1		6	5.57002	560.642	6
LADAC(+57.02)LQVC(+57.02)PK	19420	99	11	637.815	2	43.57	4879300	1273.62	0	Carbamidomethylation	7.9	5.82187	1160.41	11
TTPAVLDSDGSYFLYSK	45853	99	17	932.455	2	91.88	4852300	1862.89	1.1		-2.9	4.20651	1864.01	17
TPLSGH	3454	99	6	611.314	1	9.55	4530900	610.307	-0.4		-2.9	6.40151	610.66	6
LPGLGF	45218	99	6	603.351	1	90.5	4526000	602.343	1.9		8	5.525	602.722	6
LTFGDK	12650	99	6	340.685	2	29.85	4499100	679.354	1.1		-1.9	5.83568	679.762	6
TLPGLY	33951	99	6	663.372	1	70.18	4350100	662.364	0.7		3.6	5.18488	662.774	6
VELPLR	22499	99	6	363.729	2	49.25	4318500	725.443	0.8		2.2	5.97221	725.876	6
YPNC(+57.02)AYK	8713	99	7	458.205	2	21.65	4291900	914.396	0.2	Carbamidomethylation	-7.3	8.17519	857.973	7
LATSDVK	4696	99	7	367.208	2	12.41	4247200	732.402	0.5		0.9	5.83568	732.823	7
LSPVC(+57.02)L	31262	99	6	688.37	1	65.46	4157600	687.362	0.8	Carbamidomethylation	11.9	5.51812	630.797	6
PPHLF	25915	99	5	610.335	1	55.8	4150400	609.327	1		0.2	7.17089	609.716	5
VELKK	3050	99	5	308.705	2	8.59	3896600	615.395	-0.3		-3.3	8.56174	615.762	5
YPVDF	34773	99	5	640.298	1	71.74	3723300	639.29	-0.3		0.6	4.05003	639.696	5
WFVDDVEVHTAR	35404	99	12	737.359	2	73.14	3715100	1472.7	-0.6		-2.6	4.53651	1473.59	12
PDLLHK	22255	99	6	361.714	2	48.66	3709700	721.412	1.2		-4.6	7.16822	721.845	6
LATDL	16491	99	5	532.299	1	37.72	3682500	531.29	1.7		5.2	4.05003	531.6	5
LPQPTW	33726	99	6	741.394	1	69.85	3666700	740.386	0.9		-4.5	5.525	740.846	6
LLPSR	7209	99	5	293.19	2	18.5	3663000	584.365	1.5		0.7	9.75002	584.709	5
FLDAAK	7357	99	6	332.687	2	18.77	3636600	663.359	0.1		2.8	5.83568	663.762	6
VELK	4038	99	4	488.308	1	10.98	3048500	487.301	1.4		0.6	5.97158	487.59	4
MFDVVLR	37556	99	7	440.242	2	77.02	2913300	878.468	2.2		8.9	5.58775	879.078	7
VVVVR	6136	99	5	286.2	2	15.93	2769300	570.385	-0.3		12.3	9.72004	570.725	5
SLGPK	3363	99	5	501.303	1	9.39	2242400	500.296	0.5		-2.9	8.4651	500.589	5
LPGFGK	17271	99	6	618.361	1	39.13	2225400	617.354	0.6		0.3	8.75005	617.737	6
LAGVQH	4056	99	6	624.346	1	10.97	2212900	623.339	0.1		2.7	6.74113	623.702	6
LLAALK	12095	99	6	628.439	1	29.1	2139800	627.432	-0.9		11.1	8.75005	627.816	6
VLGFF	52841	99	5	582.33	1	103.97	1997500	581.321	1.8		13.2	5.49499	581.703	5
LLGAPL	31055	99	6	583.383	1	65.09	1933100	582.374	2.3		11.2	5.525	582.732	6
SYWGSK	12531	99	6	727.341	1	30.02	1762800	726.334	-0.2		-8.1	8.31012	726.777	6
PSGH	3844	99	4	397.183	1	10.38	1605000	396.176	0.7		-6	7.17089	396.398	4
LLPK	4689	99	4	470.334	1	12.49	1534900	469.326	0.2		2.1	8.75005	469.618	4
VSAAHC(+57.02)YK	4357	99	8	468.224	2	11.66	1365100	934.433	0.3	Carbamidomethylation	1.1	8.17841	878.007	8
LSNAAC(+57.02)R	3116	99	7	396.195	2	8.75	1356600	790.375	0	Carbamidomethylation	1.1	8.24971	733.837	7
LLVGGK	6149	99	6	586.393	1	16.1	1322800	585.385	0.8		7.1	8.75005	585.736	6
WVC(+57.02)HGW	27962	99	6	844.355	1	59.34	1177800	843.349	-0.7	Carbamidomethylation	1.3	6.73192	786.9	6
VSLLTR	12317	99	6	344.722	2	29.38	1154400	687.428	1.5		5.8	9.72004	687.828	6
LLPR	6899	99	4	498.34	1	17.72	1149300	497.333	0.4		1.5	9.75002	497.631	4
VLLK	6978	99	4	472.349	1	17.83	977630	471.342	-1.7		7.9	8.72001	471.634	4
VVVTTK	3905	99	6	646.414	1	10.66	944790	645.406	0.3		7.3	8.72001	645.788	6
LWDATAK	12248	99	7	804.424	1	29.23	929260	803.418	-1.1		-1.6	5.83568	803.902	7
VPALLK	14498	99	6	640.439	1	33.66	687020	639.432	-0.3		8.1	8.72001	639.827	6
LLFDK	18799	99	5	635.377	1	42.29	648460	634.369	1.9		3	5.83568	634.764	5
VVLK	4345	99	4	458.334	1	11.59	618120	457.326	0.2		8.3	8.72001	457.607	4
FLTK	5204	99	4	508.313	1	13.73	590130	507.306	0.8		2	8.75005	507.623	4
LLSVK	7643	99	5	559.381	1	19.26	582030	558.374	-1.3		7.1	8.75005	558.711	5
SSGSSYPSLLQC(+57.02)LK	42461	98	14	763.88	2	86.41	2055300000	1525.74	-0.1	Carbamidomethylation	-0.8	7.91893	1469.66	14
YNSWTLDNDLLLLK	54420	98	14	854.451	2	106.69	345470000	1706.89	-0.4		-2.6	4.20781	1707.92	14
DSGKPVWASNTGGLAR	24371	98	16	539.279	3	52.66	263810000	1614.81	2.3		-9.8	8.74773	1615.75	16
K(+42.01)LGELLSR	40293	98	8	479.29	2	81.71	219910000	956.565	0.7	Acetylation (Protein N-term)	-1.7	8.74786	915.089	8
AAAVSLPSVR	23200	98	10	485.788	2	50.2	172520000	969.561	0.2		9.9	9.79502	970.124	10
LLGATNPAESAPGTLR	23413	98	16	784.424	2	50.31	167620000	1566.84	-1.5		-0.9	6.00211	1567.74	16
TPVTLNK	6937	98	7	386.731	2	17.92	157220000	771.449	-1.1		-2.4	8.41011	771.902	7
VVDLLVH	24918	98	7	397.742	2	54.02	144670000	793.47	-0.1		13.5	5.07557	793.95	7
VLQLSGER	13560	98	8	451.259	2	31.81	132870000	900.503	0		-0.9	5.97221	901.019	8
FPLPTR	22362	98	6	365.716	2	48.67	112910000	729.417	0.6		-1.8	9.75002	729.867	6
LGGLGTVPVGR	23175	98	11	513.309	2	50.31	109150000	1024.6	0.8		7.6	9.75002	1025.2	11
SSVVEGGNLGK	10140	98	11	523.778	2	24.74	94698000	1045.54	0.1		-1.5	5.7182	1046.13	11
ASGLGTDLGVK	20307	98	11	509.283	2	45.04	91293000	1016.55	0.2		3.5	5.88036	1017.13	11
LPLQPVGR	18126	98	8	440.274	2	40.74	82622000	878.534	0		0.2	9.75002	879.058	8
FDKEAQEAFYELLHLPNLTEEQR	56880	98	23	940.801	3	110.59	71559000	2819.38	1.2		-22.3	4.41357	2821.06	23
LPVLLH	25735	98	6	346.229	2	55.67	68371000	690.443	2.4		10.8	6.74113	690.874	6
WM(+15.99)EF	31339	98	4	628.244	1	65.31	66695000	627.236	1.1	Oxidation (M)	0.3	4.05003	611.709	4
LVGLF	47205	98	5	548.345	1	93.85	65927000	547.337	1.4		14.2	5.525	547.687	5
FESSADGGC(+57.02)LVK	15401	98	12	635.293	2	35.03	65513000	1268.57	0.3	Carbamidomethylation	1.8	4.37026	1212.33	12
VLDVSPDGVHPK	17254	98	12	631.841	2	39.15	65052000	1261.67	-0.1		-2.1	5.20966	1262.41	12
SSYPGQLTGN	15732	98	10	1023.47	1	36.69	61519000	1022.47	0.3		-9.2	5.23978	1023.05	10
LFPGF	45487	98	5	580.313	1	91.21	60282000	579.306	0.9		7.4	5.525	579.687	5
W(+42.01)GNLVLYDR	22028	98	9	589.302	2	48.33	56337000	1176.59	-3.7	Acetylation (Protein N-term)	-2.3	5.83568	1135.27	9
VVLSAPATGDMK	21282	98	12	594.819	2	46.91	50700000	1187.62	1.1		6.8	5.8059	1188.39	12
FQAVTLNK	16993	98	8	460.764	2	38.85	49547000	919.513	0		1	8.75005	920.064	8
LLGVDLNPSR	28890	98	10	542.312	2	61.05	48014000	1082.61	1.6		1.3	5.83636	1083.24	10
FESSANGGC(+57.02)LVK	14058	98	12	634.8	2	32.96	46159000	1267.59	-0.6	Carbamidomethylation	1.8	5.99426	1211.34	12
QFPVGR	12513	98	6	352.198	2	29.16	40283000	702.381	0.5		-3	9.75002	702.802	6
WSQL	22976	98	4	533.273	1	49.61	38060000	532.264	1.9		-1.4	5.525	532.589	4
K(+42.01)DSLVPLGR	29437	98	9	513.802	2	61.89	37112000	1025.59	1.8	Acetylation (Protein N-term)	-2.9	8.74773	984.151	9
VTVGF	27445	98	5	522.293	1	56.96	36207000	521.285	0.8		10.1	5.49499	521.606	5
VLPGFM	42508	98	6	663.354	1	85.22	36064000	662.346	1.3		10.7	5.49499	662.84	6
SSGSSYPSLLQC(+57.02)LKAPVLSDSSC(+57.02)K	49383	98	24	1286.13	2	97.95	35744000	2570.24	0.5	Carbamidomethylation	0.1	7.76582	2457.77	24
FVELGDHF	35489	98	8	482.233	2	73.11	34872000	962.45	1.8		3	4.35309	963.043	8
FASGLGTDLGVK	30565	98	12	582.817	2	64.14	34646000	1163.62	0.5		6.3	5.83568	1164.31	12
LNDLFEK	23201	98	7	439.734	2	50.48	34618000	877.455	-0.5		-4	4.37026	877.981	7
LQC(+57.02)LK	6089	98	5	331.189	2	15.93	33898000	660.363	1.3	Carbamidomethylation	2.7	8.22225	603.775	5
K(+42.01)SSPATLNSR	13430	98	10	551.797	2	31.64	33779000	1101.58	0.8	Acetylation (Protein N-term)	-11	11.0008	1060.16	10
LATPTVK	9905	98	7	365.228	2	24.47	33196000	728.443	-1.4		2.9	8.75005	728.877	7
ALVDGTPAPVK	16766	98	11	534.309	2	38.48	32866000	1066.6	1		4.1	5.88036	1067.24	11
FSTVLH	15419	98	6	352.193	2	35.88	29684000	702.37	1.1		6.1	6.74113	702.798	6
QVSLNSGSHF	21065	98	10	1075.52	1	46.51	29525000	1074.51	1.6		-2.2	6.74113	1075.13	10
TVLLPR	17026	98	6	349.732	2	38.64	28856000	697.449	0.8		5	9.41014	697.866	6
LLPDAVGTTC(+57.02)GQR	20081	98	13	694.354	2	44.6	28759000	1386.69	0.2	Carbamidomethylation	0.8	5.82937	1330.51	13
LLPAL	33239	98	5	526.361	1	69.2	28516000	525.353	1.8		11.6	5.525	525.681	5
WVPSVY	38149	98	6	750.382	1	77.97	26763000	749.375	0.5		3.8	5.52432	749.853	6
NHEVEAAVPAGR	8557	98	12	625.318	2	21.47	26083000	1248.62	0.5		-6.4	5.3995	1249.33	12
LVLPTLR	31944	98	7	406.274	2	66.75	26077000	810.533	0.4		8.8	9.75002	811.024	7
TLENDWGK	17510	98	8	481.733	2	39.78	25099000	961.451	1		-12.6	4.36816	962.014	8
VFKNPR	4054	98	6	380.727	2	10.97	24675000	759.439	1		-6.5	11.0007	759.896	6
LLPALGM	42164	98	7	714.423	1	84.85	24366000	713.415	1.2		13.1	5.525	713.928	7
LVLVGDGGTGK	16815	98	11	508.293	2	38.47	24204000	1014.57	1.2		6.3	5.83568	1015.16	11
LLPTDVVLADKF	49939	98	12	665.886	2	99.18	23967000	1329.75	2.3		11.2	4.20781	1330.57	12
EGGVLPGLK	22489	98	9	435.259	2	48.99	23944000	868.502	1.4		1.6	6.10072	869.017	9
LVAPLGGGK	16781	98	9	406.255	2	38.37	23923000	810.496	0.1		6.9	8.75005	810.981	9
NDGNLVLYDR	23579	98	10	589.795	2	51.33	23758000	1177.57	1.9		-8.4	4.20781	1178.25	10
LVSPPELER	21852	98	9	520.294	2	48.16	23584000	1038.57	1.6		-3.7	4.5314	1039.18	9
TDFLTK	11946	98	6	362.698	2	28.68	23312000	723.38	1.1		-2.2	5.49829	723.814	6
VVPDVLAGGSVSGEGK	24966	98	16	735.893	2	53.68	22701000	1469.77	-0.2		6.7	4.37015	1470.62	16
LMLLK	21264	98	5	309.207	2	47.06	22506000	616.398	0.4		9.4	8.75005	616.856	5
LPPVW	40103	98	5	611.356	1	82.58	22440000	610.348	0.8		3.9	5.525	610.744	5
K(+42.01)PDLLHK	22113	98	7	446.767	2	48.67	22070000	891.518	1.1	Acetylation (Protein N-term)	-8.5	8.59836	850.017	7
LPPW	35301	98	4	512.288	1	73.34	22038000	511.279	1.9		-0.3	5.525	511.613	4
VLWQTK	17090	98	6	387.729	2	38.8	21997000	773.443	-0.3		-1	8.72001	773.919	6
LLVM	28876	98	4	475.296	1	60.65	21289000	474.288	2.5		13.7	5.525	474.658	4
K(+42.01)VVPVLR	33741	98	7	426.788	2	69.95	21287000	851.559	1.3	Acetylation (Protein N-term)	6.4	11.0008	810.039	7
LLRP	5158	98	4	249.673	2	13.71	21274000	497.333	-0.1		1.5	9.75002	497.631	4
LVGDDLLVTNPTR	33647	98	13	706.891	2	69.82	21092000	1411.77	0.9		1.4	4.20781	1412.59	13
HFC(+57.02)NSLLSDQWVVSAAHC(+57.02)Y	49896	98	19	1147.51	2	99.15	20028000	2293	1.5	Carbamidomethylation	5.9	5.96726	2180.42	19
QVSLDSGSHF	22915	98	10	538.754	2	48.71	19952000	1075.49	0.5		-2.2	5.07671	1076.12	10
VLLL	40304	98	4	457.339	1	80.75	19867000	456.331	1.6		15.6	5.49499	456.619	4
LLVL	39760	98	4	457.339	1	80.75	19867000	456.331	1.6		15.6	5.525	456.619	4
NDVLNPTLPR	26714	98	10	569.815	2	57.2	19398000	1137.61	0.9		-7.1	5.83636	1138.27	10
KNFLSNRF	28398	98	8	513.281	2	60	18999000	1024.55	2		-6.8	11.0008	1025.16	8
WSFL	52658	98	4	552.283	1	103.18	18106000	551.274	2.4		4.9	5.525	551.634	4
LLPLL	48083	98	5	568.408	1	95.84	17947000	567.399	2.5		13.6	5.525	567.761	5
LTLH	7212	98	4	483.293	1	18.1	17902000	482.285	0.5		3.7	6.74113	482.574	4
WVVSAAH	16646	98	7	385.203	2	37.91	17815000	768.392	-0.3		7.1	6.74113	768.86	7
LALL	32173	98	4	429.308	1	66.87	17635000	428.3	0.8		13.2	5.525	428.566	4
FTPEK	17464	98	5	621.324	1	39.98	17211000	620.317	0.2		-6.9	6.00142	620.694	5
STGTNLPTWMR	35273	98	11	632.312	2	72.69	16384000	1262.61	0.6		-8.1	9.46507	1263.42	11
VTVAFR	16578	98	6	346.708	2	37.8	16038000	691.402	0.1		7.8	9.72004	691.819	6
VTPWL	42265	98	5	615.351	1	85.02	15880000	614.343	2.1		4.8	5.49499	614.733	5
DC(+57.02)HLTMHNDGNLVLYDR	29544	98	17	691.648	3	62.07	15803000	2071.92	0.4	Carbamidomethylation	-10.8	5.13383	2016.22	17
LVLYDR	17517	98	6	389.727	2	39.85	15401000	777.438	0.7		2.5	5.83568	777.908	6
YGSNPPHLF	31301	98	9	516.25	2	65.37	15312000	1030.49	-1.4		-5.8	6.74016	1031.12	9
LPHLPR	14422	98	6	366.73	2	33.66	15129000	731.444	1.6		-3.3	9.75653	731.886	6
LPVLLHDGK	18339	98	9	496.301	2	41.54	14972000	990.586	1.5		3	6.74363	991.185	9
VGGFPR	11518	98	6	316.68	2	27.8	14915000	631.344	1.8		0.1	9.72004	631.724	6
LPDWR	22132	98	5	343.685	2	48.4	14706000	685.355	1.2		-6.7	5.83636	685.771	5
YTPVTLNR	15479	98	8	482.267	2	35.56	14539000	962.519	1.7		-4.3	8.7476	963.088	8
LFELLQR	34557	98	7	459.775	2	71.28	14412000	917.533	1.6		2.7	6.00211	918.091	7
STFL	25318	98	4	467.251	1	54.44	14286000	466.243	1.3		5.1	5.24001	466.528	4
LQTLPARL	26140	98	8	456.288	2	55.81	13969000	910.56	0.4		2.9	9.75002	911.1	8
LALAGPTLH	25652	98	9	446.767	2	55.1	13598000	891.518	0.9		9.1	6.74113	892.054	9
FQVELK	22963	98	6	382.222	2	49.95	13342000	762.428	1.6		-0.1	6.00142	762.893	6
LLQVR	9863	98	5	314.711	2	24.11	13232000	627.407	0.6		3.8	9.75002	627.776	5
VLVMQQDR	12544	98	8	494.765	2	29.9	12945000	987.517	-0.8		-0.9	5.80652	988.162	8
LLPLNF	51918	98	6	716.435	1	102.65	12225000	715.427	0.8		9.1	5.525	715.88	6
VLPVY	27435	98	5	590.356	1	58.25	12048000	589.347	1.5		9.3	5.49436	589.723	5
FVATVSLPR	30615	98	9	495.294	2	64.26	11935000	988.571	2.6		9.2	9.75002	989.169	9
LLSSLEQK	11307	98	8	459.269	2	27.21	11923000	916.523	1		-1.1	6.00142	917.058	8
LPLGGF	42573	98	6	603.351	1	85.6	11845000	602.343	1.7		8	5.525	602.722	6
LQGPAFAPPR	24052	98	10	527.297	2	52.37	11727000	1052.58	2.2		-3	9.75002	1053.21	10
LPDWMR	33545	98	6	409.205	2	69.36	10821000	816.395	0		-4.8	5.83636	816.967	6
LVGGYL	30503	98	6	621.361	1	63.74	10821000	620.353	1		9.7	5.52432	620.737	6
SYPSLL	38319	98	6	679.367	1	78.12	10776000	678.359	1.1		3.1	5.23978	678.774	6
VSVLPR	12971	98	6	335.716	2	30.63	10198000	669.417	0.2		5.3	9.72004	669.813	6
LLVAC(+57.02)EGNPPVPVHF	44210	98	15	824.931	2	88.79	10005000	1647.84	1.5	Carbamidomethylation	11.9	5.23995	1591.87	15
WLELC(+57.02)DVDR	38503	98	9	603.286	2	78.82	9891300	1204.55	2.1	Carbamidomethylation	-1.6	4.05003	1148.29	9
ALSNVR	4118	98	6	330.195	2	11.11	9787600	658.376	-0.2		1	9.79502	658.747	6
LVVDLLR	35321	98	7	414.272	2	72.99	9445200	826.528	2.3		11.8	5.83636	827.023	7
LDLPLK	27877	98	6	349.726	2	58.97	9414200	697.437	0.8		2.4	5.83568	697.863	6
DYSWTLDNDLLLLK	55239	98	14	854.943	2	108.06	9376600	1707.87	0.1		-2.6	4.05003	1708.9	14
LAGLL	32768	98	5	486.329	1	66.37	8991500	485.321	1.2		12.8	5.525	485.617	5
LVPGW	35657	98	5	571.325	1	73.36	8969800	570.317	1.5		5.1	5.525	570.68	5
LMQTPNK	6104	98	7	416.223	2	16.04	8959600	830.432	-1.9		-7.5	8.75005	830.992	7
K(+42.01)FPSLVGR	33649	98	8	473.281	2	69.87	8933700	944.544	2.4	Acetylation (Protein N-term)	-0.4	11.0008	903.08	8
VLSGALR	8887	98	7	358.227	2	22.25	8885100	714.439	1.6		7.9	9.72004	714.854	7
FFPY	39066	98	4	573.272	1	79.67	8790000	572.263	3		2.7	5.52432	572.651	4
LPALC(+57.02)R	15167	98	6	365.207	2	35.32	8580600	728.4	0.2	Carbamidomethylation	5.8	8.24971	671.852	6
LLNTELVK	19757	98	8	465.288	2	44.17	8528100	928.559	1.8		4	6.00142	929.112	8
LSTGTNLPTWK	30321	98	11	609.33	2	63.8	8285500	1216.65	0.9		-5.6	8.75005	1217.37	11
TPLLPK	12568	98	6	334.721	2	29.6	8213100	667.427	1.7		-0.2	8.41011	667.837	6
LSVVVPR	18657	98	7	385.25	2	42.06	8161500	768.486	-0.3		9.5	9.75002	768.944	7
LPLAL	40691	98	5	526.361	1	82.41	8147700	525.353	2.4		11.6	5.525	525.681	5
VGLNGF	30671	98	6	606.325	1	64.38	8113700	605.317	1.1		6.5	5.49499	605.683	6
LLYDDLSK	21603	98	8	483.762	2	47.42	8101000	965.507	1.6		-1.6	4.20781	966.086	8
LLDLLR	31065	98	6	371.745	2	64.97	8046200	741.475	2.3		7.2	5.83636	741.919	6
VEVTATGPH	9135	98	9	455.735	2	22.4	8030800	909.456	0.6		0.1	5.23893	909.983	9
LPSLL	39614	98	5	542.356	1	81.05	7758500	541.347	1.4		9	5.525	541.681	5
LPLVK	14356	98	5	285.205	2	33.54	7704200	568.395	0.7		6.3	8.75005	568.749	5
LLLPAVK	29004	98	7	377.266	2	61.4	7565000	752.516	1.3		11.9	8.75005	752.984	7
FPDVLHL	46726	98	7	420.735	2	93.22	7548400	839.454	0.4		6.3	5.07671	839.977	7
LPSAVGY	22465	98	7	706.377	1	49.19	7499700	705.37	-0.5		5.7	5.52432	705.799	7
QLETAAGAALR	15504	98	11	550.806	2	35.96	7480800	1099.6	-0.5		2.2	6.00211	1100.23	11
QPVLSDSSC(+57.02)K	8206	98	10	560.769	2	20.31	7392200	1119.52	-0.1	Carbamidomethylation	-4.4	5.82869	1063.18	10
KLPF	24196	98	4	504.319	1	52.34	7229500	503.311	1.9		1.1	8.75005	503.634	4
VPLLPH	18277	98	6	338.214	2	41.4	6951000	674.412	1.5		5.4	6.71112	674.831	6
LPDWMRF	47835	98	7	482.74	2	95.19	6707300	963.464	1.5		-2	5.83636	964.141	7
LLEELLLH	39148	98	8	490.296	2	79.83	6583400	978.575	2.1		8.8	4.50724	979.171	8
VLLPGELAK	31644	98	9	939.589	1	65.81	6543900	938.58	1.5		8	5.97158	939.15	9
LGPTGVGK	8374	98	8	364.718	2	20.94	6534300	727.423	-1		0.6	8.75005	727.849	8
LPPWM	47535	98	5	643.329	1	94.78	6467300	642.32	2.2		1.6	5.525	642.809	5
AGVQH	9182	98	5	511.262	1	22.67	6240200	510.255	0.1		-1.1	6.78609	510.544	5
LAVL	25961	98	4	415.292	1	55.55	5897800	414.284	0.9		13.6	5.525	414.539	4
FFDNALGLNVPR	44062	98	12	681.863	2	88.79	5890300	1361.71	1.3		2.2	5.83636	1362.53	12
LLVSR	6615	98	5	294.197	2	17.48	5780100	586.38	-0.1		6.5	9.75002	586.725	5
LPMVF	46201	98	5	606.333	1	92.8	5771800	605.325	1.5		11.1	5.525	605.789	5
LGWLEVTER	38258	98	9	551.799	2	78.32	5756900	1101.58	2.1		-1.7	4.5314	1102.24	9
K(+42.01)FPSLQ	36270	98	6	761.419	1	74.5	5731100	760.412	-0.7	Acetylation (Protein N-term)	-3.2	8.75005	718.841	6
TELSLVR	18881	98	7	409.244	2	42.51	5673300	816.471	2.6		2.3	5.6638	816.942	7
VSLNSGSHF	19355	98	9	474.233	2	43.41	5607500	946.451	1.5		1.3	6.71112	947.003	9
VNNLGTLAR	14151	98	9	479.278	2	33.18	5180000	956.54	1.2		1	9.72004	957.085	9
LMENNK	3153	98	6	374.687	2	8.83	5101300	747.359	1.4		-8.7	6.00142	747.86	6
VVVPDFF	55196	98	7	822.44	1	107.89	5052200	821.432	0.8		13.1	4.05003	821.959	7
LSLPR	16588	98	5	293.189	2	37.99	5040300	584.365	-1		0.7	9.75002	584.709	5
LSESTR	3391	98	6	346.682	2	9.39	4876300	691.35	-0.4		-6.5	6.00211	691.731	6
YWGFR	31633	98	5	364.68	2	66.08	4845700	727.344	2.2		-4.3	8.7476	727.809	5
KVTVGGR	2987	98	7	358.724	2	8.52	4840400	715.434	-0.5		-1.5	11.0008	715.842	7
FELLR	25942	98	5	339.203	2	55.37	4816500	676.391	1.9		2.4	6.00211	676.804	5
EHQLLEALLPGLK	48272	98	13	730.928	2	96.07	4690900	1459.84	1.4		1.2	5.40291	1460.72	13
VALDYEQELETAK	33880	98	13	754.878	2	70.3	4586900	1507.74	1.2		-8	4.05003	1508.63	13
LTTLEVEPSDTLENVK	38560	98	16	894.468	2	78.59	4541300	1786.92	1.4		-6.1	4.05003	1787.96	16
K(+42.01)LVSSR	11595	98	6	366.224	2	27.91	4217200	730.434	0.7	Acetylation (Protein N-term)	-2	11.0008	688.817	6
FLDFK	30760	98	5	669.362	1	64.56	4176300	668.353	1.8		2	5.83568	668.78	5
WM(+15.99)EFK	18108	98	5	756.337	1	40.61	3942900	755.331	-1.6	Oxidation (M)	-3.6	6.00142	739.881	5
LDWHSLGPK	29863	98	9	526.78	2	62.8	3643600	1051.55	0.7		-6.7	6.74363	1052.18	9
WWC(+57.02)TER	22906	98	6	469.203	2	49.95	3326700	936.391	0.5	Carbamidomethylation	-8	5.99494	879.982	6
FVTVGGR	11467	98	7	368.212	2	27.6	3094000	734.408	1.2		5.2	9.75002	734.843	7
LPDWMFTQLAQK	52641	98	12	739.38	2	103.53	3088700	1476.74	1.1		-3.5	5.83568	1477.73	12
LFEK	5529	98	4	536.308	1	14.5	3055100	535.301	0.7		-0.8	6.00142	535.633	4
PSLVGR	6904	98	6	314.692	2	17.82	2626600	627.37	-0.3		0.7	10.18	627.733	6
FATTF	28898	98	5	586.288	1	60.89	2521400	585.28	1		6	5.525	585.649	5
LLGF	36258	98	4	449.276	1	73.77	2379800	448.269	0.9		10	5.525	448.556	4
LFEDVAPR	23658	98	8	473.754	2	51.45	2379600	945.492	1.9		-0.5	4.37026	946.058	8
SSEVTAALR	13004	98	9	467.254	2	30.74	2292500	932.493	1.2		1.3	5.71842	933.018	9
VVVDF	32497	98	5	578.32	1	67.71	2245400	577.311	2.8		11.9	4.05003	577.67	5
LTLL	34286	98	4	459.318	1	70.78	2238000	458.31	1.7		10.7	5.525	458.592	4
LLQAVR	11387	98	6	350.229	2	27.6	2234900	698.444	0.8		5.6	9.75002	698.854	6
LPGVY	21491	98	5	548.308	1	47.62	2075000	547.301	0.1		4.7	5.52432	547.644	5
LLAGGAF	30999	98	7	648.372	1	65	2049000	647.364	0.9		13.2	5.525	647.763	7
PLVPR	8703	98	5	291.192	2	21.93	2032800	580.37	0.3		0.3	10.18	580.72	5
TSLELR	11559	98	6	359.709	2	27.91	1999800	717.402	1		-1.9	5.6638	717.811	6
LALELAK	22159	98	7	757.481	1	48.74	1917000	756.475	-0.4		7.6	6.00142	756.93	7
LLDFC(+57.02)K	22390	98	6	398.207	2	49	1689400	794.4	-0.2	Carbamidomethylation	5.5	5.82869	737.907	6
LNVLLR	21621	98	6	364.246	2	47.71	1687300	726.475	2.1		7.6	9.75002	726.907	6
PPHLVH	6823	98	6	350.2	2	17.67	1628600	698.386	-1.1		-1.6	7.33089	698.813	6
LDLGLK	22140	98	6	658.415	1	48.67	1532200	657.406	2.2		3.6	5.83568	657.799	6
LFGH	10060	98	4	473.25	1	24.72	1525800	472.243	-0.4		3	6.74113	472.537	4
LLPALGM(+15.99)	27355	98	7	730.414	1	58.6	1486000	729.409	-3.9	Oxidation (M)	13.1	5.525	713.928	7
LFPSLK	25536	98	6	704.434	1	54.95	1422500	703.427	-0.4		4.1	8.75005	703.869	6
LELQLK	21957	98	6	743.466	1	48.41	1354900	742.459	-0.4		0.5	6.00142	742.904	6
LSTGDYLPTAK	25130	98	11	583.309	2	54.26	1171800	1164.6	1.3		-3.5	5.83494	1165.29	11
LALAEK	8113	98	6	322.702	2	20.35	1153500	643.39	0		3.8	6.00142	643.773	6
LLTVEK	10272	98	6	702.438	1	25.22	1119000	701.432	-1.6		3.7	6.00142	701.852	6
K(+42.01)VVLAPR	17450	98	7	412.772	2	39.71	1109100	823.528	0.9	Acetylation (Protein N-term)	4	11.0008	781.986	7
PVNAPK	3111	98	6	313.187	2	8.73	1007400	624.36	-0.7		-4.6	9.17999	624.729	6
MDDEALLVNK	24235	98	10	574.287	2	52.64	1000400	1146.56	-0.3		-2.4	4.05003	1147.3	10
DHFR	5631	98	4	287.64	2	14.68	954810	573.266	0.3		-8.4	6.74454	573.601	4
LSGHF	30873	98	5	560.284	1	64.84	939800	559.275	1.9		2.2	6.74113	559.615	5
LSAPSK	12351	98	6	602.351	1	29.6	903860	601.343	0.3		-1.5	8.75005	601.693	6
TTLTR	3183	98	5	296.177	2	8.85	850950	590.339	0.3		-2.8	9.41014	590.67	5
YLPTLW	54369	98	6	792.429	1	106.55	842800	791.422	0.5		3.1	5.52432	791.933	6
TLLEVAGNMKG	31692	98	11	1132.6	1	66.1	779750	1131.6	0.8		3.1	5.66363	1132.33	11
LLVK	5857	98	4	472.349	1	15.35	722880	471.342	0		7.9	8.75005	471.634	4
LETVKPR	4234	98	7	421.759	2	11.28	623140	841.502	1.2		-6.2	8.74786	841.995	7
LLPAVK	13845	98	6	640.439	1	32.68	606820	639.432	-0.4		8.1	8.75005	639.827	6
YLFEK	17887	98	5	699.371	1	40.47	580720	698.364	0.5		-2.1	6.00069	698.806	5
VLTTR	3315	98	5	295.187	2	9.15	546200	588.36	-0.4		2.1	9.72004	588.697	5
LMQTK	3200	98	5	620.344	1	8.88	289670	619.336	0.4		-2.4	8.75005	619.774	5
VATVSLPR	18894	97	8	421.759	2	41.92	7396800000	841.502	0.8		6.4	9.72004	841.995	8
STGDYLPPWMR	48550	97	11	661.814	2	97.23	2117400000	1321.61	1.4		-9.6	5.55279	1322.49	11
TFPLSGHF	31335	97	8	453.23	2	64.72	1288600000	904.444	1.1		2.7	6.40151	905.008	8
YTPVTLN	20799	97	7	807.424	1	45.72	448550000	806.417	-0.3		0.2	5.52432	806.903	7
VLVL	31853	97	4	443.324	1	66.17	240690000	442.315	1.8		16	5.49499	442.592	4
LNSNDLTLKL	30272	97	10	565.825	2	63.77	207580000	1129.63	1.4		-0.7	5.83568	1130.29	10
ETLAAAVSLPSVR	36466	97	13	657.376	2	74.44	153850000	1312.74	1.2		9.5	6.1018	1313.5	13
W(+42.01)VLNPTLPR	23437	97	9	569.322	2	50.3	153440000	1136.63	-3.7	Acetylation (Protein N-term)	-1	9.75002	1095.29	9
DSGKPVWASNTNLAR	24372	97	15	808.413	2	52.66	110170000	1614.81	0.2		-12.5	8.74773	1615.75	15
VLVLQQDR	16634	97	8	485.788	2	37.93	105950000	969.561	-0.2		1	5.80652	970.124	8
VLLPGEL	45342	97	7	740.455	1	90.88	48404000	739.448	0.3		10.1	4.05003	739.9	7
VVVLPAGVPR	28907	97	10	503.825	2	60.89	46381000	1005.63	2.2		14.3	9.72004	1006.24	10
KVTVAF	21849	97	6	664.403	1	47.97	43807000	663.396	-0.4		8.4	8.75005	663.805	6
LLPF	41099	97	4	489.308	1	81.69	36661000	488.3	2.2		8.8	5.525	488.62	4
EFLGLLK	35781	97	7	410.253	2	73.77	32913000	818.49	1.5		6.4	6.10072	819	7
WFPEGL	51916	97	6	748.367	1	102.72	31318000	747.359	0.7		0.2	4.05003	747.837	6
LNPVLLPK	26979	97	8	447.295	2	57.85	31196000	892.574	1		5	8.75005	893.124	8
DYPVDF	38254	97	6	755.325	1	78.13	30788000	754.317	1.1		-2.9	4.05003	754.783	6
SLPR	18722	97	4	472.288	1	41.98	27351000	471.281	1.6		-3.1	9.46507	471.551	4
TLLEVAGNM(+15.99)GK	20391	97	11	574.803	2	45.44	26118000	1147.59	1.6	Oxidation (M)	3.1	5.66363	1132.33	11
YTPVTL	28577	97	6	693.383	1	60.23	26079000	692.375	1.1		3.7	5.52432	692.8	6
APGVQTLPLLR	32314	97	11	582.859	2	67.39	25185000	1163.7	0.9		5.1	9.79502	1164.4	11
QSGLATDLGVK	23302	97	11	544.801	2	50.85	24369000	1087.59	0.5		0.4	5.83568	1088.21	11
VLGATNPAESAPGTLR	21269	97	16	777.417	2	47.09	23453000	1552.82	-0.4		-0.5	5.97221	1553.72	16
AVSNFPR	11357	97	7	395.714	2	27.09	22666000	789.413	0.3		-1.6	9.79502	789.879	7
LPDWM(+15.99)FT	49226	97	7	925.415	1	97.78	22603000	924.405	2.4	Oxidation (M)	1.8	4.05003	909.059	7
W(+42.01)ALVC(+57.02)NLGHF	37218	97	10	629.805	2	76.09	22326000	1257.6	-0.9	Acetylation (Protein N-term); Carbamidomethylation	10.9	6.73192	1159.36	10
FGDFLDR	34421	97	7	435.212	2	71.43	21359000	868.408	1.7		-2.5	4.20781	868.932	7
LPDWMKF	46260	97	7	468.737	2	93.03	20280000	935.457	2.3		-1.4	5.83568	936.127	7
TLENDWGKY	30839	97	9	563.265	2	64.36	19294000	1124.51	1.5		-13.9	4.36816	1125.19	9
K(+42.01)C(+57.02)SQLNVNC(+57.02)K	12350	97	10	646.807	2	29.59	18695000	1291.6	-0.8	Acetylation (Protein N-term); Carbamidomethylation	-6.1	8.90374	1136.35	10
LVVF	35537	97	4	477.308	1	73.36	17818000	476.3	1.6		15	5.525	476.609	4
FGPELSVGK	30439	97	9	467.258	2	63.61	17608000	932.497	4.2		0.2	6.00142	933.059	9
LHMVSPT	13520	97	7	784.401	1	31.81	17475000	783.395	-1		3.6	6.74113	783.936	7
LLDQVR	11031	97	6	372.224	2	26.79	17245000	742.434	0.8		0.3	5.83636	742.864	6
VSVEVSPR	11224	97	8	436.746	2	27.31	17189000	871.476	0.6		1.4	5.97221	871.978	8
APVLSDSSC(+57.02)KGYGC(+57.02)AQK	13016	97	17	609.951	3	31	17130000	1826.83	0.6	Carbamidomethylation	-4.3	8.07397	1713.93	17
K(+42.01)AEAFPELK	31250	97	9	537.796	2	64.86	17086000	1073.58	1.2	Acetylation (Protein N-term)	-6.2	6.14256	1032.19	9
LTLKPQ	9464	97	6	350.223	2	23.26	16760000	698.433	-1.2		-2.1	8.75005	698.851	6
LLLTHPNF	34621	97	8	477.775	2	71.29	16333000	953.533	1.3		5.2	6.74113	954.123	8
K(+42.01)M(+15.99)LK	8653	97	4	577.338	1	21.3	16249000	576.331	0.2	Acetylation (Protein N-term); Oxidation (M)	-2.1	10.0027	518.714	4
LLGLL	47262	97	5	528.377	1	94.55	16228000	527.368	3.1		14.8	5.525	527.697	5
VLFPR	18347	97	5	316.201	2	41.13	16148000	630.385	2.2		4.7	9.72004	630.779	5
PSLL	23019	97	4	429.271	1	50.47	15745000	428.264	0.8		5.2	5.95499	428.523	4
TLPVSF	37166	97	6	663.373	1	76.39	15677000	662.364	2.1		7.7	5.18499	662.774	6
LLVPL	46071	97	5	554.393	1	92.24	15456000	553.384	2.7		14	5.525	553.734	5
LLSLPAC(+57.02)R	23719	97	8	465.266	2	51.52	15453000	928.516	1.2	Carbamidomethylation	8.8	8.24971	872.087	8
VTSVDELNAAMK	30124	97	12	639.325	2	63.1	15353000	1276.63	1.2		1.8	4.37015	1277.44	12
SDNLGALVDLK	37355	97	11	572.815	2	76.41	15208000	1143.61	2		1.8	4.2069	1144.28	11
GYGC(+57.02)AQKNKPGVY	9557	97	13	721.347	2	23.35	14760000	1440.68	-2.1	Carbamidomethylation	-11.7	9.11288	1384.56	13
LAVQL	31329	97	5	543.351	1	65.29	14145000	542.343	1.7		10.1	5.525	542.669	5
LTTVPK	10894	97	6	658.413	1	26.59	13766000	657.406	-1.2		1.1	8.75005	657.799	6
W(+42.01)NNAVSNFPR	16111	97	10	623.8	2	36.7	12878000	1245.59	-3.6	Acetylation (Protein N-term)	-9.5	9.75002	1204.29	10
FGLL	40144	97	4	449.276	1	81.68	12068000	448.269	1.5		10	5.525	448.556	4
LSLL	35191	97	4	445.303	1	72.5	11503000	444.295	1		10.6	5.525	444.565	4
TLPGPVSDPSK	14538	97	11	549.295	2	34.04	10555000	1096.58	0.1		-6.9	5.49829	1097.22	11
LPVLL	43795	97	5	554.392	1	88.36	10543000	553.384	0.9		14	5.525	553.734	5
LLGPVTY	33389	97	7	762.439	1	69.01	10323000	761.432	-0.2		7.8	5.52432	761.905	7
LPLL	38050	97	4	455.324	1	77.91	10194000	454.315	2.1		9.8	5.525	454.603	4
LGDLMGDVTSR	29438	97	11	582.29	2	61.93	10130000	1162.57	0.8		-0.1	4.20781	1163.3	11
VAQLEVVR	16680	97	8	457.277	2	38.03	10009000	912.539	0.2		6.7	5.97221	913.073	8
VAGDM(+15.99)FEHLPH	22034	97	11	634.79	2	48.05	9779400	1267.57	-0.4	Oxidation (M)	-0.9	5.15151	1252.4	11
LALPATT	24195	97	7	686.408	1	52.45	9689700	685.401	-1.2		8.2	5.525	685.809	7
LQAALPTKL	26724	97	9	477.803	2	57.12	9632700	953.591	1.4		5.3	8.75005	954.165	9
WTGLPVTR	25471	97	8	465.265	2	54.78	9536300	928.513	2.9		-0.8	9.75002	929.074	8
HFLVPELGPNTK	31756	97	12	676.372	2	66.08	9046800	1350.73	0.7		-3.8	6.74874	1351.55	12
LVPL	25366	97	4	441.308	1	54.43	9028700	440.3	1.1		10.2	5.525	440.577	4
LATPELEYGR	26209	97	10	574.801	2	56.52	8923600	1147.59	0.7		-6.1	4.5314	1148.27	10
FLELGN	26735	97	6	692.361	1	56.97	8678300	691.354	-0.4		3	4.05003	691.772	6
LGLAL	39509	97	5	486.329	1	80.15	8657500	485.321	1.9		12.8	5.525	485.617	5
FPVF	44165	97	4	509.277	1	88.61	8614500	508.269	3		8.2	5.525	508.609	4
SVLSDLESVVGK	54601	97	12	616.841	2	106.85	8529300	1231.67	1.9		6.5	4.36878	1232.38	12
TLLEVAGN	26128	97	8	816.446	1	55.89	8234000	815.439	-0.3		5.5	4.05003	815.911	8
YVATVSLPR	25557	97	9	503.291	2	54.93	8210800	1004.57	1.1		5.1	8.7476	1005.17	9
FLLTHPNF	39036	97	8	494.767	2	79.33	7787800	987.518	1.1		4.2	6.74113	988.139	8
W(+42.01)SAVSNFRP	15273	97	9	553.273	2	35.3	7655900	1104.54	-3.9	Acetylation (Protein N-term)	-3.3	9.75002	1063.17	9
LGLSL	38203	97	5	502.325	1	78.13	7509400	501.316	2.3		10.2	5.525	501.617	5
LLLK	11451	97	4	243.686	2	27.6	7480100	485.358	1.1		7.5	8.75005	485.66	4
NPPHLF	25992	97	6	362.693	2	55.67	7224900	723.37	1.4		-3.3	6.74113	723.819	6
LVTPW	39249	97	5	615.351	1	79.73	7038200	614.343	1.9		4.8	5.525	614.733	5
K(+42.01)LAELVSR	38966	97	8	479.291	2	79.6	6777100	956.565	2.4	Acetylation (Protein N-term)	0.9	8.74786	915.089	8
HLVPDFEK	20521	97	8	492.76	2	45.37	6628300	983.508	-1.1		-4.9	5.32061	984.106	8
K(+42.01)LYDSVESAK	26372	97	10	591.307	2	56.41	6626200	1180.6	0.9	Acetylation (Protein N-term)	-7.9	6.06827	1139.26	10
K(+42.01)DYEFVH	32860	97	7	490.23	2	68.06	6376600	978.445	1.3	Acetylation (Protein N-term)	-8.4	5.32055	937.006	7
K(+42.01)LPF	50348	97	4	546.33	1	99.63	6056300	545.321	2.2	Acetylation (Protein N-term)	1.1	8.75005	503.634	4
K(+42.01)ATDLGVK	22432	97	8	437.256	2	49.2	6023500	872.497	0.5	Acetylation (Protein N-term)	-2.6	8.59094	830.969	8
K(+42.01)LAADESTGTLGK	23113	97	13	666.854	2	50.12	5875000	1331.69	-0.5	Acetylation (Protein N-term)	-6.6	6.06901	1290.42	13
VPLL	28270	97	4	441.308	1	60.03	5843500	440.3	2.1		10.2	5.49499	440.577	4
LLLVESR	20997	97	7	415.262	2	46.53	5825000	828.507	3		6.8	6.00211	828.996	7
LVTVR	6849	97	5	294.197	2	17.48	5780100	586.38	-0.1		7	9.75002	586.725	5
LLPAMR	17686	97	6	350.712	2	40.32	5630000	699.41	0		5.2	9.75002	699.905	6
LLSPEVR	15420	97	7	407.245	2	35.54	5619900	812.476	0.9		1.4	6.00211	812.954	7
LGVAL	28585	97	5	472.314	1	60.54	5442300	471.306	2.7		13.2	5.525	471.591	5
LAPVK	5839	97	5	264.182	2	15.28	5420900	526.348	1.8		4.3	8.75005	526.669	5
LFPSF	45217	97	5	610.325	1	90.72	5348800	609.316	1.8		7	5.525	609.713	5
FPDPL	38223	97	5	588.303	1	77.39	5344200	587.295	0.8		-0.1	4.05003	587.664	5
LNVQVSDVK	17355	97	9	501.286	2	39.55	5314800	1000.56	1.1		1.2	5.83568	1001.13	9
AGNLHVPVGK	10942	97	10	496.288	2	26.57	5245200	990.561	0.5		1	8.80092	991.145	10
FLLPR	24854	97	5	323.208	2	53.96	5173100	644.401	2		4.3	9.75002	644.805	5
LEM(+15.99)WRPF	39538	97	7	497.745	2	80.43	4995600	993.474	1.1	Oxidation (M)	-2	6.00211	978.167	7
LPC(+57.02)VGPHPK	9813	97	9	502.771	2	23.89	4956200	1003.53	-0.2	Carbamidomethylation	-1.8	8.23115	947.155	9
KADLPGLK	12669	97	8	421.261	2	29.96	4861700	840.507	0.6		-3.9	8.59094	841.007	8
FNDLDEVLR	33252	97	9	560.786	2	68.84	4758200	1119.56	1.1		-3.9	4.05003	1120.21	9
PHLPR	14550	97	5	310.187	2	33.66	4733700	618.36	-0.1		-7.1	10.1809	618.728	5
LYPVGR	11872	97	6	352.709	2	28.22	4679800	703.402	2.1		0.2	8.7476	703.829	6
LDLAGR	11319	97	6	322.69	2	27.6	4537000	643.365	1.3		1	5.83636	643.733	6
LLDPW	44530	97	5	643.345	1	89.71	4467000	642.338	0.1		1.6	4.05003	642.743	5
LGELLSR	14781	97	7	394.237	2	34.37	4147300	786.46	-0.1		2.2	6.00211	786.916	7
LLPLLGL	58374	97	7	738.513	1	113.13	4038400	737.505	0.8		17	5.525	737.97	7
VSVDVLR	21256	97	7	394.238	2	46.91	3994800	786.46	0.6		7.6	5.80652	786.916	7
VVVGF	30657	97	5	520.314	1	64.38	3760500	519.306	2		15	5.49499	519.633	5
FFGTDLDK	26924	97	8	471.733	2	57.54	3737900	941.449	2.8		-2.6	4.20781	942.023	8
TC(+57.02)AANLQC(+57.02)LK	17211	97	10	589.786	2	39.19	3682100	1177.56	-0.2	Carbamidomethylation	4.6	7.73507	1064.28	10
VLYNPR	9667	97	6	381.219	2	23.62	3651300	760.423	1		-2.9	8.71762	760.881	6
FDVGVK	15426	97	6	332.687	2	35.56	3395100	663.359	0.1		3.4	5.83568	663.762	6
LPDWSPF	41430	97	7	431.212	2	83.65	3336100	860.407	2		-1.8	4.05003	860.952	7
VVPGPADKPLL	27569	97	11	553.336	2	58.69	3289000	1104.65	2.7		5.2	5.8059	1105.33	11
LGLLK	15598	97	5	543.386	1	36.22	3272300	542.379	0.1		7.1	8.75005	542.712	5
LPLHR	5806	97	5	318.203	2	15.14	3262800	634.391	1.1		-1.7	9.75653	634.771	5
LHVR	2946	97	4	262.669	2	8.45	3191900	523.323	1.5		0.3	9.75653	523.629	4
LGPL	22390	97	4	399.261	1	48.99	3179400	398.253	1		5.6	5.525	398.497	4
LRPW	19388	97	4	286.171	2	43.46	3104500	570.328	1.2		-3.2	9.75002	570.684	4
LPALSVR	16380	97	7	378.242	2	37.9	3053400	754.47	-1.3		6.7	9.75002	754.918	7
LDSLVVGSR	18651	97	9	473.272	2	41.9	2930500	944.529	0.7		6	5.83636	945.072	9
LGPVTY	24254	97	6	649.356	1	52.64	2902700	648.348	0.3		4	5.52432	648.747	6
VLGAVVDVR	22115	97	9	464.286	2	48.54	2837000	926.555	2.1		14	5.80652	927.099	9
NFEDVAPR	23658	97	8	474.237	2	51.45	2832100	946.451	8.2		-7.8	4.37026	947.003	8
TPVTLLR	18882	97	7	400.256	2	42.53	2795700	798.496	0.9		4.3	9.41014	798.97	7
LLEALK	14861	97	6	343.726	2	34.33	2459700	685.437	0.5		5.8	6.00142	685.852	6
LLLQK	8236	97	5	614.423	1	20.58	2367900	613.416	0		4	8.75005	613.79	5
VDELLTC(+57.02)APR	21228	97	10	587.3	2	47.09	2286700	1172.59	-0.3	Carbamidomethylation	2.3	4.37015	1116.29	10
APVL	14270	97	4	399.26	1	33.06	2208100	398.253	-0.9		8.2	5.57002	398.497	4
LPDWH	20934	97	5	334.164	2	46.27	2116200	666.313	0.3		-5.4	5.07671	666.725	5
LDLELSR	25137	97	7	423.24	2	54.21	2108600	844.465	0.9		-0.9	4.37026	844.952	7
LGEGAEK	3162	97	7	352.185	2	8.83	2098400	702.355	0.7		-6.1	4.5314	702.754	7
VALLPSK	14171	97	7	364.24	2	33.34	1916300	726.464	2.4		7.3	8.72001	726.904	7
ELGNHF	32408	97	6	716.336	1	67.43	1912300	715.329	-0.7		-4	5.24342	715.754	6
YDDVDLVTLR	35195	97	10	604.812	2	72.59	1902400	1207.61	1.5		-1	4.05003	1208.32	10
LLAPW	43107	97	5	599.356	1	87.01	1795300	598.348	1.8		6.9	5.525	598.733	5
TLENDWGKF	38910	97	9	555.267	2	79.32	1714000	1108.52	0.9		-9.8	4.36816	1109.19	9
K(+42.01)C(+57.02)LGAWHAPR	20922	97	10	619.318	2	46.45	1695600	1236.62	2.3	Acetylation (Protein N-term); Carbamidomethylation	-4.6	9.50807	1138.35	10
NSFFPR	23088	97	6	384.195	2	50.33	1662400	766.376	0.2		-4.8	9.75002	766.844	6
LLAVL	49407	97	5	528.377	1	98.19	1580900	527.368	2.5		17.4	5.525	527.697	5
LLER	4388	97	4	265.669	2	11.77	1389400	529.322	2		-0.4	6.00211	529.63	4
LAVVVLAPR	29502	97	9	469.314	2	62.31	1301100	936.612	1.7		17.7	9.75002	937.18	9
LGLVPLLR	41793	97	8	440.803	2	84.5	1239700	879.591	1.2		12.9	9.75002	880.129	8
ATSPVK	2934	97	6	301.679	2	8.33	1094900	601.343	0.8		-1	8.79505	601.693	6
LDLLVDR	28644	97	7	422.251	2	60.55	1076000	842.486	1.6		4.1	4.20781	842.98	7
TPVTL	18325	97	5	530.319	1	41.28	1009200	529.311	1.5		5	5.18499	529.627	5
PKTC(+57.02)GLK	2777	97	7	402.226	2	7.98	965290	802.437	-0.3	Carbamidomethylation	-4.2	9.37598	745.931	7
KPTLTSR	3158	97	7	401.743	2	8.8	941470	801.471	-0.1		-8.4	11.0008	801.931	7
VELVLR	22942	97	6	364.738	2	49.92	891900	727.459	2		8	5.97221	727.892	6
C(+57.02)GVLSPR	7897	97	7	394.708	2	19.65	779310	787.401	0	Carbamidomethylation	3.2	8.24971	730.876	7
LVPR	25757	97	4	484.325	1	55.41	583070	483.317	0.8		1.9	9.75002	483.605	4
AHELPR	4045	97	6	361.701	2	10.93	505820	721.387	0		-7.2	6.79439	721.805	6
FLGGK	3994	97	5	261.158	2	10.83	320010	520.301	-0.8		1.9	8.75005	520.622	5
K(+42.01)EHNLDVLEGNEQFLNAAK	40901	96	19	1106.06	2	82.58	1199700000	2210.1	0.2	Acetylation (Protein N-term)	-17.4	4.83333	2169.35	19
K(+42.01)VSW	37259	96	4	561.304	1	75.53	742600000	560.296	2.2	Acetylation (Protein N-term)	-1.4	8.75005	518.606	4
TVSPATL	21506	96	7	688.387	1	48.06	450180000	687.38	-0.3		6	5.18499	687.782	7
LATPAFR	19828	96	7	388.227	2	43.74	232880000	774.439	1.1		3.4	9.75002	774.907	7
VELGNHF	20225	96	7	408.206	2	44.88	185020000	814.397	0		0.2	5.23893	814.885	7
LPDWM(+15.99)F	52247	96	6	824.365	1	102.97	145560000	823.357	0	Oxidation (M)	2.5	4.05003	807.955	6
GLMLK	11940	96	5	561.343	1	28.86	136730000	560.336	0.2		5.2	8.75005	560.75	5
FDVLPR	26093	96	6	373.714	2	55.34	117150000	745.412	0.8		1.2	5.83636	745.866	6
NDSLTSPNSLGSGHSLDTGSYR	27567	96	22	755.684	3	58.45	97802000	2264.03	0		-20.6	5.21085	2265.31	22
LGLL	33823	96	4	415.292	1	69.25	75896000	414.284	0.9		11	5.525	414.539	4
VLNTGSPLTVVPGR	30731	96	14	705.409	2	64.72	73585000	1408.8	0		6	9.72004	1409.63	14
NDSLTSPNSLGSGHSLDTGSY	32944	96	21	1054.97	2	68.41	61811000	2107.93	1.8		-16.1	4.19673	2109.12	21
FPDPLR	27584	96	6	372.706	2	58.69	60900000	743.397	1		-4.6	5.83636	743.85	6
VTVNR	3686	96	5	294.677	2	10.22	46605000	587.339	0.9		-0.3	9.72004	587.669	5
VLTLGAER	15213	96	8	429.756	2	35.08	44432000	857.497	0.5		4.5	5.97221	857.994	8
MLC(+57.02)VGFLEGGK	42347	96	11	605.802	2	85.51	43737000	1209.59	0.6	Carbamidomethylation	10.4	5.75059	1153.41	11
LVVMQ	17624	96	5	589.338	1	40	39340000	588.331	0.4		10.6	5.525	588.76	5
LGLF	41236	96	4	449.277	1	83.48	38760000	448.269	2.2		10	5.525	448.556	4
FLDF	46931	96	4	541.267	1	93.55	38574000	540.258	2.7		5.9	4.05003	540.608	4
LVPGFM	42219	96	6	663.354	1	85.22	36064000	662.346	1.3		10.7	5.525	662.84	6
LDFGDYR	25929	96	7	443.209	2	55.81	35145000	884.403	-0.1		-6.6	4.20781	884.932	7
WDVPTGR	21323	96	7	415.712	2	47.32	33946000	829.408	0.1		-7.4	5.83636	829.9	7
LAPLL	33621	96	5	526.361	1	69.2	28516000	525.353	1.8		11.6	5.525	525.681	5
K(+42.01)SLPSVR	20685	96	7	414.75	2	46.27	27850000	827.486	-0.2	Acetylation (Protein N-term)	-3.6	11.0008	785.932	7
SLGSNTPLNLVR	29633	96	12	635.86	2	62.31	25736000	1269.7	0.4		-0.2	9.46507	1270.43	12
TVPSLVDLDSLK	49224	96	12	643.865	2	97.78	25542000	1285.71	2.7		5	4.20651	1286.47	12
VFKNPNF	20963	96	7	433.232	2	46.61	24041000	864.449	-0.3		-2.7	8.72001	864.987	7
GLM(+15.99)LK	8614	96	5	289.173	2	21.3	24021000	576.331	0.5	Oxidation (M)	5.2	8.75005	560.75	5
FDPGDDLPVLK	43393	96	11	608.317	2	85.64	23438000	1214.62	0.3		-3.4	4.05003	1215.35	11
K(+42.01)LDGF	37522	96	5	621.326	1	76.39	23021000	620.317	2.2	Acetylation (Protein N-term)	-1.2	5.83568	578.658	5
LFLPK	20990	96	5	309.207	2	47.06	22506000	616.395	5.9		4.9	8.75005	616.792	5
KLLAGVQHSADELAK	16789	96	15	527.298	3	38.15	20999000	1578.87	0.4		-1.7	6.75113	1579.8	15
SSGVNYPELL	44439	96	10	1078.54	1	89.15	20578000	1077.53	1.4		-0.1	4.05003	1078.17	10
HTLDVK	3887	96	6	356.703	2	10.63	20163000	711.391	-0.6		-3.3	6.74363	711.807	6
DC(+57.02)HLTMHNNGNLVLYDR	27548	96	17	691.32	3	58.66	19700000	2070.94	0.3	Carbamidomethylation	-10.8	5.97732	2015.23	17
TLENDWGYK	30558	96	9	563.265	2	64.36	19294000	1124.51	1.5		-13.9	4.36816	1125.19	9
LGLTLK	20653	96	6	322.721	2	45.75	18704000	643.427	1.7		6.4	8.75005	643.816	6
VLNALEK	9238	96	7	393.739	2	22.62	18066000	785.465	-1.4		2.7	5.97158	785.928	7
LENVLR	11797	96	6	372.224	2	28.4	18013000	742.434	1.1		0.3	6.00211	742.864	6
LTLDVPGMK	34800	96	9	487.274	2	71.97	17078000	972.531	1.8		3.6	5.83568	973.188	9
LLLC(+57.02)GGSAYPR	25441	96	11	603.82	2	54.44	15927000	1205.62	1.9	Carbamidomethylation	6.7	8.22199	1149.36	11
LLPTDVVLADK	34503	96	11	592.352	2	71.04	15920000	1182.69	2.4		8.4	4.20781	1183.39	11
LLEPLK	17445	96	6	356.734	2	39.85	15695000	711.453	0.1		2.4	6.00142	711.89	6
LLNL	27704	96	4	472.313	1	59.08	15470000	471.306	1.1		7.9	5.525	471.591	4
YYC(+57.02)TVLDAPGHR	20040	96	12	484.563	3	44.54	14052000	1450.67	1	Carbamidomethylation	-4.2	6.73357	1394.55	12
LM(+15.99)LPVNAPK	25906	96	9	499.789	2	55.8	13953000	997.563	0.8	Oxidation (M)	4.9	8.75005	982.241	9
VYDLGLPANNK	25792	96	11	602.322	2	55.35	13563000	1202.63	0.9		-4.1	5.80527	1203.34	11
VLPVF	42693	96	5	574.361	1	85.95	13244000	573.353	1.7		13.4	5.49499	573.724	5
FVPFL	55017	96	5	622.361	1	108.43	12751000	621.353	2.5		12	5.525	621.767	5
LFGPPLAL	53491	96	8	827.503	1	105.21	12265000	826.495	0.4		12.4	5.525	827.022	8
LLPFPR	29943	96	6	371.734	2	62.81	11108000	741.454	0.9		2.7	9.75002	741.92	6
AFDEGPWPR	30182	96	9	537.755	2	63.61	11034000	1073.49	2		-11.4	4.37037	1074.15	9
LLDLLK	34397	96	6	357.742	2	70.78	10942000	713.469	1.9		7.8	5.83568	713.905	6
LSAAALAK	8726	96	8	372.734	2	21.71	10897000	743.454	-0.2		10.1	8.75005	743.892	8
LVATVSLPR	27329	96	9	478.302	2	58.3	10802000	954.586	2.5		10.2	9.75002	955.153	9
FLSGGF	35889	96	6	627.315	1	74.05	10741000	626.306	1.6		7.8	5.525	626.7	6
HTLLPNFDGNTLDNDLMLLK	51188	96	20	1142.59	2	101.26	10382000	2283.16	6		-4	4.41334	2284.59	20
LLVQY	26432	96	5	635.376	1	56.27	10268000	634.369	0.1		7	5.52432	634.764	5
ALPTLGLAVDH	29972	96	11	553.815	2	62.96	9859400	1105.61	1.9		9.8	5.07819	1106.27	11
MHTLDVK	8492	96	7	422.223	2	21.09	9778800	842.432	-0.5		-1.4	6.4953	843.003	7
LVHPYPLPY	36622	96	9	1098.6	1	75.02	9650600	1097.59	2.3		1.2	6.73925	1098.29	9
LAKVF	16969	96	5	289.189	2	38.53	9632000	576.364	0.2		8.7	8.75005	576.728	5
TVSPAVLDSR	17685	96	10	522.788	2	40.52	9472200	1043.56	-0.6		2.1	5.49846	1044.16	10
LDPVLGR	15402	96	7	385.232	2	35.66	9105900	768.449	0.4		1.8	5.83636	768.901	7
TSGTNLPTWK	24443	96	10	552.789	2	53.13	8573900	1103.56	2.2		-9.4	8.41011	1104.21	10
QLGPL	26105	96	5	527.319	1	55.8	8241600	526.312	0.8		2.1	5.525	526.626	5
VKDLQNPGTC(+57.02)GLK	11298	96	13	715.377	2	27.39	8134700	1428.74	-0.5	Carbamidomethylation	-7.1	8.16855	1372.59	13
LSGTGSEQTLR	9518	96	11	574.8	2	23.2	7538100	1147.58	1.1		-7.7	6.00211	1148.22	11
LLETSVYPR	22141	96	9	539.302	2	48.81	7285800	1076.59	2.4		-0.6	6.00137	1077.23	9
LSVNDLVLK	36229	96	9	500.806	2	74.58	7256800	999.596	1		8.1	5.83568	1000.19	9
K(+42.01)LVGGGY	23778	96	7	735.405	1	51.45	6953500	734.396	2.2	Acetylation (Protein N-term)	1.6	8.59088	692.803	7
VNLPALTDK	27248	96	9	485.784	2	58.32	6591200	969.549	4.1		0.4	5.8059	970.121	9
LPVF	34645	96	4	475.294	1	71.98	6572900	474.284	4.7		9.2	5.525	474.593	4
LANVDPLDVAR	28145	96	11	591.828	2	59.65	6497900	1181.64	1.5		3	4.20781	1182.33	11
LVLFPR	30963	96	6	372.742	2	64.87	6289100	743.469	1		8.5	9.75002	743.936	6
VLNVDVTGHP	21530	96	10	525.783	2	47.61	6247000	1049.55	1.7		3.5	5.07557	1050.17	10
K(+42.01)LTHPNF	24829	96	7	449.743	2	53.77	5864500	897.471	0.6	Acetylation (Protein N-term)	-6.3	8.75721	855.98	7
LSSPATLK	11773	96	8	408.745	2	28.32	5861100	815.475	0.7		1.6	8.75005	815.954	8
K(+42.01)MNSF	36507	96	5	668.308	1	74.96	5804900	667.3	2	Acetylation (Protein N-term)	-3.5	8.75005	625.737	5
K(+42.01)VGVVAGNR	12210	96	9	471.28	2	29.31	5795400	940.545	-0.2	Acetylation (Protein N-term)	1.7	11.0008	899.049	9
VLDLTSSPDVVK	29022	96	12	636.856	2	61.07	5725900	1271.7	0.3		5.4	4.20776	1272.44	12
W(+42.01)NVLNPTLPR	25289	96	10	626.345	2	54.35	5585900	1250.68	-2.2	Acetylation (Protein N-term)	-4.5	9.75002	1209.4	10
LVLGY	32906	96	5	564.34	1	67.59	5443000	563.332	1.5		10.1	5.52432	563.686	5
SPPATTSLGSGH	16844	96	12	556.27	2	38.69	5436000	1110.53	-4		-5.4	6.45642	1111.16	12
MAQMLSEAAR	17313	96	10	554.269	2	39.57	5423200	1106.52	1.2		0.7	5.75321	1107.3	10
VLLADVR	18960	96	7	393.248	2	42.7	5387100	784.481	0		9.8	5.80652	784.943	7
LLTHPNFDGN	19814	96	10	1127.55	1	43.97	5375000	1126.54	1.3		-6	5.07671	1127.21	10
FGSQL	18192	96	5	551.284	1	40.86	5206700	550.275	2.6		1.9	5.525	550.605	5
VALQR	5178	96	5	293.687	2	13.51	5200700	585.36	-0.8		1.8	9.72004	585.697	5
TLLL	35400	96	4	459.319	1	73.11	5094600	458.31	2.8		10.7	5.18499	458.592	4
YEELQLTRQ	24206	96	9	590.304	2	52.73	5073000	1178.59	0.5		-12.9	4.5314	1179.28	9
VPNFQR	11596	96	6	380.708	2	27.97	5027600	759.403	-0.7		-6.1	9.72004	759.853	6
C(+57.02)GGSLLDSQWVVSAAHC(+57.02)YK	43843	96	19	713.333	3	88.2	5023300	2136.97	2.1	Carbamidomethylation	5.1	6.72476	2024.28	19
LLHF	25829	96	4	265.161	2	55.27	4826500	528.306	1.8		7.2	6.74113	528.644	4
LLSFL	51969	96	5	592.372	1	102.62	4798500	591.363	2		13.4	5.525	591.739	5
LVLLDK	19402	96	6	350.734	2	43.48	4766000	699.453	0.8		8.2	5.83568	699.879	6
THLW	19612	96	4	556.289	1	44.09	4742600	555.28	2.1		-1	6.40151	555.626	4
VLLDLNK	20406	96	7	407.755	2	45.34	4717600	813.496	0.3		4.7	5.8059	813.981	7
VLVLQK	13788	96	6	350.242	2	32.41	4714400	698.469	-0.4		8.6	8.72001	698.894	6
HNDGNLVLYDR	18157	96	11	658.323	2	40.99	4650800	1314.63	-0.1		-11.6	5.21085	1315.39	11
LALPATTT	24527	96	8	787.456	1	53.35	4640200	786.449	-0.1		7.5	5.525	786.913	8
PQLK	18601	96	4	485.309	1	41.92	4607800	484.301	1.9		-5.2	9.17999	484.59	4
VLPGFM(+15.99)	28843	96	6	679.348	1	61.12	4603400	678.341	-1	Oxidation (M)	10.7	5.49499	662.84	6
LLLVH	19209	96	5	297.703	2	43.08	4561200	593.39	1.9		12.4	6.74113	593.758	5
WGVPVTK	20177	96	7	393.729	2	44.84	4501200	785.443	-0.4		0.9	8.75005	785.93	7
MLSESTRF	21798	96	8	485.738	2	48.07	4463900	969.459	1.8		-1.8	5.75321	970.101	8
FQAVK	5566	96	5	296.676	2	14.67	4436400	591.338	0.2		1.4	8.75005	591.699	5
K(+42.01)ESLALPATTTDEK	27882	96	14	773.403	2	59.18	4365700	1544.79	-0.7	Acetylation (Protein N-term)	-11.6	4.67912	1503.65	14
LLTHPNFD	21250	96	8	478.746	2	47.1	4106000	955.476	1.6		-2.1	5.3334	956.053	8
LLEGDNAGSLK	14174	96	11	558.798	2	33.36	3986800	1115.58	-0.6		-2.8	4.37026	1116.22	11
MQLFVK	24248	96	6	383.221	2	52.43	3896900	764.426	1.3		5.3	8.50011	764.975	6
LVAL	22237	96	4	415.292	1	48.67	3840800	414.284	0.3		13.6	5.525	414.539	4
LVVGGF	34956	96	6	591.351	1	72.21	3819600	590.343	0.9		14.2	5.525	590.711	6
KFESSADGGC(+57.02)LVK	12259	96	13	699.339	2	29.37	3741000	1396.67	-1.7	Carbamidomethylation	-2.1	6.06184	1340.5	13
LLVVAF	51304	96	6	661.429	1	101.06	3648500	660.421	1.6		20.6	5.525	660.844	6
LLDDMVAY	40230	96	8	939.447	1	81.38	3567300	938.442	-2.1		7.2	4.05003	939.083	8
LAAFPVLL	59048	96	8	843.537	1	114.24	3522500	842.527	4		20.4	5.525	843.064	8
SHLW	18435	96	4	542.273	1	41.56	3510900	541.265	1.7		-1.1	6.45642	541.599	4
LHVGLF	38523	96	6	685.404	1	78.68	3470600	684.396	1.5		11	6.74113	684.826	6
LDELYVAGLVAHSDLDER	49040	96	18	1008.01	2	97.59	3360700	2014	2.5		-0.5	4.10084	2015.18	18
LGDVVSVH	15070	96	8	413.227	2	35.17	3215800	824.439	0.8		8.5	5.07671	824.921	8
LDQWEQLR	26620	96	8	544.282	2	57.05	3098800	1086.55	2.7		-11.8	4.37026	1087.19	8
LTVEALEAKGQ	22805	96	11	579.822	2	49.71	2976200	1157.63	0.9		-0.1	4.5314	1158.3	11
K(+42.01)LGC(+57.02)ADLAR	24072	96	9	523.277	2	52.37	2957900	1044.54	0.9	Acetylation (Protein N-term); Carbamidomethylation	1.4	8.22206	946.126	9
LGFF	46651	96	4	483.261	1	93.19	2945600	482.253	2.3		9	5.525	482.572	4
GFEVLDNLK	33945	96	9	517.781	2	70.33	2896300	1033.54	2.8		-0.2	4.37026	1034.16	9
LLVEY	28496	96	5	636.361	1	60.03	2778700	635.353	1.8		7	4.05003	635.749	5
LFVEAGFK	31594	96	8	455.756	2	65.8	2721600	909.496	1.2		7.6	6.00142	910.067	8
WGPW	45066	96	4	545.252	1	90.63	2593600	544.243	2.7		-3.8	5.525	544.602	4
LLFPR	23534	96	5	323.208	2	51.66	2457600	644.401	-0.1		4.3	9.75002	644.805	5
TLPF	30102	96	4	477.272	1	63.46	2353900	476.264	2.4		4.3	5.18499	476.566	4
LLVDGSHDLNR	14234	96	11	619.828	2	33.4	2322700	1237.64	0.3		-3.8	5.21085	1238.35	11
TKLGEGAEK	3172	96	9	466.756	2	8.83	2254200	931.497	1		-10.7	5.80993	932.03	9
LAEQVEALK	16376	96	9	500.787	2	37.59	2188200	999.56	0.3		1	4.5314	1000.15	9
LVLVDEVR	27550	96	8	471.786	2	58.6	2167500	941.555	2.4		8.7	4.37026	942.111	8
VGPF	22523	96	4	419.229	1	49.48	2167100	418.222	1.6		5	5.49499	418.487	4
TLFGLMLK	48756	96	8	922.543	1	97.19	2162000	921.536	-0.1		11.1	8.41011	922.185	8
VLGL	29574	96	4	401.276	1	62.18	2047400	400.269	0.1		11.4	5.49499	400.513	4
LLLR	13666	96	4	257.689	2	31.99	1993100	513.364	-0.4		6.9	9.75002	513.674	4
TLATSPVK	8677	96	8	408.745	2	21.6	1966700	815.475	0.3		2.1	8.41011	815.954	8
YQELVNLR	24616	96	8	517.786	2	53.26	1957000	1033.56	2.1		-4.5	6.00137	1034.17	8
LGPF	30781	96	4	433.248	1	64.58	1834500	432.237	8.3		4.6	5.525	432.513	4
LLGPL	36093	96	5	512.345	1	74.19	1829700	511.337	1.9		9.4	5.525	511.655	5
LTEVLK	11872	96	6	351.724	2	28.46	1725200	701.432	0.6		3.7	6.00142	701.852	6
SLLAPLTEFDHEPK	38218	96	14	798.918	2	78.16	1684900	1595.82	1.3		-6.3	4.64894	1596.78	14
LDFPEMK	31790	96	7	440.219	2	66.29	1680800	878.421	2.2		-4	4.37026	879.032	7
TPC(+57.02)LR	6040	96	5	323.671	2	15.69	1671600	645.327	-0.2	Carbamidomethylation	-0.5	7.9099	588.721	5
LLVTGH	8424	96	6	639.382	1	21.21	1612500	638.375	-1		7.5	6.74113	638.756	6
TSLFPR	20689	96	6	360.706	2	46.53	1572600	719.397	1.1		-1	9.41014	719.829	6
VVLDLLK	35948	96	7	400.269	2	73.9	1567000	798.521	1.4		12.4	5.8059	799.01	7
LYPTF	39545	96	5	640.335	1	80.66	1492500	639.327	1.9		3	5.52432	639.739	5
DWHNLGPK	17656	96	8	483.743	2	40.02	1490600	965.472	0.7		-13.2	6.74363	966.051	8
LVSL	21551	96	4	431.286	1	47.47	1480100	430.279	0.1		11	5.525	430.539	4
LLPDLLR	32452	96	7	420.272	2	67.58	1446800	838.528	2		5.6	5.83636	839.034	7
FELTNAVR	25128	96	8	475.26	2	54.15	1439100	948.503	2.2		0.4	6.00211	949.062	8
LPDWRPF	42423	96	7	465.748	2	85.72	1427600	929.476	4.9		-5.5	5.83636	930.06	7
LPAWMR	31422	96	6	387.212	2	65.55	1418000	772.405	3.9		0.5	9.75002	772.958	6
LC(+57.02)LDLLK	38916	96	7	437.758	2	79.28	1307900	873.499	2.6	Carbamidomethylation	10.3	5.82869	817.048	7
QNDGLDLVAR	24414	96	10	550.79	2	52.94	1298000	1099.56	2.3		-5.3	4.20781	1100.18	10
TPVTLLK	17683	96	7	386.252	2	40.09	1294500	770.49	-1.1		4.9	8.41011	770.957	7
VGSLR	3575	96	5	266.166	2	9.82	1255800	530.318	0.9		2.3	9.72004	530.618	5
ALEVLPR	21289	96	7	399.248	2	47.2	1254200	796.481	1.6		4	6.04701	796.954	7
HLVGR	3021	96	5	291.18	2	8.62	1227900	580.345	0.7		-0.1	9.75653	580.68	5
YDSVHQWK	12215	96	8	531.754	2	29.25	1200700	1061.49	1		-12.9	6.74266	1062.13	8
VTVR	2966	96	4	474.303	1	8.46	1148700	473.296	-0.1		3.2	9.72004	473.567	4
HDLVFPVR	23851	96	8	491.777	2	51.76	1038800	981.54	0.8		2.2	6.74454	982.136	8
VPFPLF	56343	96	6	719.413	1	109.72	1005300	718.405	1		10.4	5.49499	718.882	6
VTNPTR	3061	96	6	344.193	2	8.61	942560	686.371	1.7		-6.8	9.72004	686.758	6
YLPY	48544	96	4	555.28	1	96.56	906070	554.274	-1.5		-0.4	5.52358	554.635	4
VELVRL	22927	96	6	364.738	2	49.92	891900	727.459	2		8	5.97221	727.892	6
TLLDAVK	22704	96	7	759.46	1	49.62	838550	758.454	-2.1		5.5	5.49829	758.903	7
APTHPLR	3144	96	7	264.49	3	8.77	709210	790.445	3.1		-6	9.80037	790.91	7
YSDMETANLK	14358	96	10	586.269	2	33.54	690380	1170.52	0.9		-9.7	4.37026	1171.28	10
LSPSDVLVR	24653	96	9	493.289	2	53.46	640410	984.56	3.4		4.8	5.83636	985.135	9
A(+42.01)PTW	35310	96	4	516.254	1	73.11	602520	515.238	16.3	Acetylation (Protein N-term)	-1.4	5.57002	473.522	4
LLKLR	8891	96	5	321.737	2	22.14	587820	641.459	1.5		3	11.0008	641.846	5
FVELK	14129	96	5	318.192	2	33.2	537260	634.369	0.5		3.4	6.00142	634.764	5
VTVVSK	4168	96	6	316.703	2	11.2	524430	631.39	1		7.2	8.72001	631.762	6
LALDLLEPLK	49414	96	10	562.851	2	98.17	318050	1123.69	1		8.3	4.37026	1124.37	10
LGEHNLDVLEGNEQFLNAAK	41504	95	20	1106.06	2	82.58	1199700000	2210.1	0.2		-10.1	4.39697	2211.39	20
C(+57.02)GGSLLNSQWVVSAAHC(+57.02)YK	43555	95	19	713.004	3	87.77	285710000	2135.99	0.4	Carbamidomethylation	5.1	8.05495	2023.3	19
P(+42.01)ASLNSGSHF	32570	95	10	529.75	2	67.74	145960000	1057.48	1.7	Acetylation (Protein N-term)	-2.7	7.17089	1016.06	10
K(+42.01)MLK	12203	95	4	561.343	1	28.86	136730000	560.336	0.1	Acetylation (Protein N-term)	-2.1	10.0027	518.714	4
EVLKPATC(+57.02)GFK	23396	95	11	625.334	2	51	106710000	1248.65	-0.3	Carbamidomethylation	1.1	8.29413	1192.43	11
M(+15.99)LC(+57.02)VGF	41839	95	6	742.326	1	84.66	66686000	741.319	0.1	Oxidation (M); Carbamidomethylation	14.8	5.27275	668.868	6
MLPVNAPK	15375	95	8	435.249	2	35.39	65677000	868.484	-0.2		1.1	8.50011	869.083	8
TFPLSGH	11666	95	7	758.382	1	28.41	65434000	757.376	-1.2		-0.1	6.40151	757.834	7
A(+42.01)SHLVGYRP	21846	95	9	521.278	2	47.62	55227000	1040.54	1.5	Acetylation (Protein N-term)	-2	8.79853	999.124	9
LPLKPLPGSY	31329	95	10	542.825	2	65.61	54739000	1083.63	2.1		0.2	8.59088	1084.31	10
VNQLGSVTESLEAVR	38426	95	15	801.429	2	78.12	52114000	1600.84	0.7		0.8	4.53128	1601.76	15
FVELGNTHF	28740	95	9	532.265	2	59.27	50137000	1062.51	1.2		2.3	5.24024	1063.16	9
LALPF	50918	95	5	560.346	1	100.93	42069000	559.337	2.8		10.6	5.525	559.697	5
FLPL	40237	95	4	489.308	1	81.69	36661000	488.3	2.2		8.8	5.525	488.62	4
SVHMFDVVLSTSSR	40505	95	14	522.265	3	81.88	34650000	1563.77	1.3		6	6.46085	1564.76	14
VDGSTVNVGLDPSK	20589	95	14	694.354	2	44.6	28759000	1386.7	-4.3		-2.7	4.20776	1387.49	14
K(+42.01)SLPVSR	20959	95	7	414.75	2	46.27	27850000	827.486	-0.2	Acetylation (Protein N-term)	-3.6	11.0008	785.932	7
VSEGGVTDLAPGDHVLPVF	53077	95	19	954.99	2	104.32	25251000	1907.96	1.4		9.4	4.05003	1909.1	19
VFKNPFN	21232	95	7	433.232	2	46.61	24041000	864.449	-0.3		-2.7	8.72001	864.987	7
VLPALDGK	17480	95	8	406.748	2	39.52	22953000	811.48	1.3		4.2	5.8059	811.966	8
SGSGSSYPSLLQC(+57.02)LK	43173	95	15	792.39	2	86.64	21098000	1582.77	-0.7	Carbamidomethylation	-1.2	7.91893	1526.71	15
ALPATTL	26505	95	7	686.408	1	56.81	20840000	685.401	-0.3		8.2	5.57002	685.809	7
NLFGLMLK	50208	95	8	935.54	1	99.7	18967000	934.531	1.6		8.3	8.75005	935.184	8
FLGPTGVGK	18333	95	9	438.253	2	41.4	18074000	874.491	0.5		3.4	8.75005	875.023	9
VLFPSLL	56827	95	7	788.492	1	110.57	17754000	787.484	0.9		16	5.49499	787.985	7
NLDVLEGNEQFLNAAK	43272	95	16	887.952	2	87.23	16769000	1773.89	0.2		-6.8	4.13739	1774.92	16
LLPGVQPS	22114	95	8	810.471	1	48.67	16310000	809.465	-0.6		3.9	5.525	809.95	8
NDSLTSPNSLPSGHSLNTGSYR	27662	95	22	1152.55	2	58.82	16249000	2303.08	1.5		-21.8	6.74363	2304.39	22
M(+15.99)LPVNAPK	11934	95	8	443.247	2	28.68	16113000	884.479	1	Oxidation (M)	1.1	8.50011	869.083	8
HEVEAAVPAGR	7414	95	11	568.296	2	18.67	15708000	1134.58	0.2		-2.9	5.3995	1135.23	11
YGGC(+57.02)AQK	3195	95	7	392.177	2	8.89	14375000	782.338	1.1	Carbamidomethylation	-5.2	8.19749	725.813	7
LSNF	14283	95	4	480.246	1	33.67	14344000	479.238	0.7		2.3	5.525	479.527	4
LPTM(+15.99)S	34283	95	5	564.268	1	70.75	14218000	563.263	-3.4	Oxidation (M)	2.6	5.525	547.665	5
LLLF	49673	95	4	505.339	1	98.58	14041000	504.331	2.1		14.2	5.525	504.662	4
YFDPLYQPK	35614	95	9	585.796	2	73.09	14021000	1169.58	2		-10.1	5.83426	1170.31	9
V(+42.01)SELYVAGLVAHSDLDER	49039	95	18	672.341	3	97.56	14019000	2014	0.9	Acetylation (Protein N-term)	2.6	4.30819	1973.14	18
MVPAVLVR	23646	95	8	442.773	2	51.26	13221000	883.531	0.9		14	9.50008	884.141	8
K(+42.01)VSAM	31273	95	5	577.3	1	63.72	12280000	576.294	-2.7	Acetylation (Protein N-term)	3.2	8.75005	534.67	5
NATGGNVSLLSSH	14084	95	13	628.815	2	32.96	12207000	1255.62	-0.5		-0.5	6.74113	1256.32	13
YEVPGLSK	24214	95	8	446.743	2	52.45	11560000	891.47	0.5		-3.5	6.00069	892.007	8
FVVL	37820	95	4	477.308	1	77.02	11397000	476.3	1.6		15	5.525	476.609	4
YDSLAAGNYPEWK	34395	95	13	757.351	2	70.78	11019000	1512.69	-0.1		-13.3	4.37026	1513.61	13
VVLLPH	21797	95	6	339.221	2	46.71	10362000	676.427	0.9		11.2	6.71112	676.847	6
LVVQL	36266	95	5	571.383	1	74.52	10010000	570.374	2.1		12.5	5.525	570.722	5
LLVGGY	28277	95	6	621.361	1	60.23	9969100	620.353	1.2		9.7	5.52432	620.737	6
LVMEL	38037	95	5	604.339	1	78.09	9884200	603.33	2.3		10.2	4.05003	603.771	5
K(+42.01)LVAVGSR	15107	95	8	436.271	2	34.93	9704000	870.529	-0.4	Acetylation (Protein N-term)	4.4	11.0008	828.999	8
K(+42.01)LLL	41240	95	4	528.376	1	83.53	8780100	527.368	0.7	Acetylation (Protein N-term)	7.5	8.75005	485.66	4
LDFK	11241	95	4	261.65	2	26.94	8595100	521.285	-0.5		-0.8	5.83568	521.606	4
KTPVALR	6273	95	7	392.756	2	16.33	8537700	783.497	0		-0.9	11.0008	783.959	7
DEMLDLLGVTK	44122	95	11	617.325	2	88.79	8262300	1232.63	2.3		2	4.05003	1233.43	11
YVATVSRPL	25279	95	9	503.291	2	54.93	8210800	1004.57	1.1		5.1	8.7476	1005.17	9
GFDVVDNLK	30840	95	9	503.764	2	64.65	7640800	1005.51	0.7		0.2	4.20781	1006.11	9
ALVDAPDMVR	27549	95	10	543.786	2	58.69	7496700	1085.55	3		4.6	4.20787	1086.26	10
LAPW	35146	95	4	486.272	1	72.6	7462700	485.264	1.4		3.1	5.525	485.576	4
APVSEVNVVPVGGH	28648	95	14	680.865	2	60.38	7393700	1359.71	0.8		7.8	5.24183	1360.51	14
TLVRPF	24322	95	6	366.724	2	52.82	7062000	731.433	1.5		4	9.41014	731.883	6
LVPTW	38937	95	5	615.351	1	79.73	7038200	614.343	1.9		4.8	5.525	614.733	5
LAPWL	51105	95	5	599.357	1	101.06	6841500	598.348	3.9		6.9	5.525	598.734	5
LMQTPER	8345	95	7	437.726	2	20.81	6640400	873.438	0		-8.1	6.00211	874.017	7
LLPAY	23436	95	5	576.34	1	50.82	6521700	575.332	0.6		6.5	5.52432	575.697	5
SSYPGQLTGNK	11860	95	11	576.289	2	28.34	6514200	1150.56	1		-13.1	8.31012	1151.23	11
LPTWL	50503	95	5	629.367	1	100.04	5970900	628.359	1.8		4.4	5.525	628.76	5
LDVPGMK	21015	95	7	380.207	2	46.61	5914700	758.4	-0.8		0.5	5.83568	758.926	7
K(+42.01)PDLVHK	17557	95	7	439.759	2	39.57	5747900	877.502	0.7	Acetylation (Protein N-term)	-8.1	8.59836	835.99	7
FLNAAK	6235	95	6	332.195	2	16.21	4996700	662.375	0.5		2.8	8.75005	662.777	6
LYPDLK	18200	95	6	374.716	2	41.19	4921800	747.417	1		-2.7	5.83494	747.879	6
HVLPVAVSWWY	38829	95	11	678.857	2	79.12	4832000	1355.7	-2.8		9.5	6.74016	1356.57	11
WLGGTL	41399	95	6	646.356	1	83.68	4572700	645.349	0.7		5.2	5.525	645.747	6
LLGPK	5714	95	5	527.355	1	15.28	4427800	526.348	0.2		1.7	8.75005	526.669	5
LVVAGAVATR	15123	95	10	478.798	2	35.25	4250000	955.581	0.2		16.2	9.75002	956.14	10
VGFY	24795	95	4	485.24	1	53.75	4189500	484.232	1.1		5.3	5.49436	484.545	4
LSLC(+57.02)DALLVR	41811	95	10	580.332	2	84.62	4157000	1158.64	4.7	Carbamidomethylation	14.9	5.82937	1102.35	10
LFPLF	56953	95	5	636.376	1	110.98	3877400	635.368	1.6		11.6	5.525	635.793	5
VLLNLR	17881	95	6	364.246	2	40.61	3855100	726.475	2.5		7.6	9.72004	726.907	6
SGLATDLGVK	23067	95	10	480.772	2	50.21	3794400	959.529	-0.1		3.9	5.55279	960.083	10
LPTY	17794	95	4	493.266	1	40.61	3432300	492.258	1.3		0.2	5.52432	492.565	4
HGSLGFLPR	24968	95	9	492.276	2	53.88	3063600	982.535	2.1		-0.5	9.75653	983.124	9
LVPALDGK	17499	95	8	812.487	1	39.57	3005300	811.48	-0.8		4.2	5.83568	811.966	8
VTVAFK	14772	95	6	332.705	2	34.21	2936900	663.396	-0.4		8.4	8.72001	663.805	6
LLLDTLR	30352	95	7	422.269	2	63.8	2925000	842.523	1.6		6.5	5.83636	843.023	7
VLAC(+57.02)VGETLERQ	25491	95	12	687.856	2	54.8	2768300	1373.7	0.8	Carbamidomethylation	4.2	4.53123	1317.51	12
VFFW	56230	95	4	598.299	1	109.65	2681400	597.295	-6.2		8.9	5.49499	597.704	4
FLLDLLK	52492	95	7	431.277	2	103.37	2645000	860.537	1.7		10.6	5.83568	861.079	7
MPLVEELK	31689	95	8	479.768	2	66.45	2464800	957.52	0.2		1.2	4.52969	958.173	8
TLLR	4906	95	4	251.671	2	12.97	2394300	501.327	-0.6		2.4	9.41014	501.62	4
LAGF	22270	95	4	407.23	1	48.66	2366900	406.222	2		8	5.525	406.476	4
VYDTLHL	30849	95	7	430.73	2	64.76	2210600	859.444	1.4		3.1	5.07557	859.965	7
TLDLLK	21270	95	6	702.44	1	47.09	2071900	701.432	0.4		3.3	5.49829	701.852	6
LALVMK	19112	95	6	674.428	1	42.92	2070100	673.42	1.4		11.6	8.75005	673.908	6
QSLLVR	12164	95	6	358.227	2	29.09	1967900	714.439	0.1		3	9.75002	714.854	6
VTVEDLVR	27407	95	8	465.768	2	58.47	1921100	929.518	3.7		4.2	4.37015	930.057	8
LLQAF	31307	95	5	591.352	1	65.39	1757600	590.343	2.6		8.7	5.525	590.711	5
LDFSQELR	31464	95	8	504.264	2	65.61	1721900	1006.51	4.3		-5.4	4.37026	1007.1	8
LLGR	4454	95	4	229.658	2	11.56	1666400	457.301	1.7		2.7	9.75002	457.567	4
STDDLLLVR	30909	95	9	516.288	2	64.62	1661700	1030.57	-3.8		2.6	4.2069	1031.16	9
TPVFPR	15781	95	6	358.708	2	36.66	1638100	715.402	-1.1		-1.4	9.41014	715.84	6
FWEAK	14214	95	5	340.675	2	33.41	1519400	679.333	2.2		-3.7	6.00142	679.763	5
VVDLMR	16492	95	6	366.707	2	37.72	1452900	731.4	0.1		6.1	5.80652	731.904	6
LVHVTGK	4216	95	7	377.235	2	11.24	1420700	752.455	0.5		4	8.75721	752.902	7
APVLDC(+57.02)H	8596	95	7	406.193	2	21.51	1386100	810.369	2.2	Carbamidomethylation	4	5.07796	753.867	7
LPDNVDLDKVEAR	25861	95	13	742.392	2	55.58	1323900	1482.77	1.5		-9.7	4.22595	1483.62	13
LDFTPRPF	40652	95	8	496.765	2	82.44	1195900	991.513	3.5		-2.5	5.83636	992.128	8
C(+57.02)LMDDEALLVGGK	38334	95	13	710.845	2	78.4	1086800	1419.67	0.8	Carbamidomethylation	6.6	4.05003	1363.6	13
TYPVDF	36046	95	6	741.345	1	74.08	1028300	740.338	-1.1		-0.1	4.05003	740.8	6
LHLK	3538	95	4	255.674	2	9.7	732480	509.333	0.1		0.5	8.75721	509.642	4
LLELLK	27075	95	6	364.749	2	57.91	664160	727.484	-0.5		7.8	6.00142	727.932	6
FLELR	24714	95	5	339.203	2	53.54	534340	676.391	1.9		2.4	6.00211	676.804	5
VVLPLELR	38913	95	8	469.806	2	79.32	519810	937.596	1.3		10.2	5.97221	938.165	8
LPFF	50529	95	4	523.293	1	100.04	423690	522.284	3.6		7.8	5.525	522.636	4
K(+42.01)VPLLR	32735	95	6	384.262	2	68.12	342040	766.506	2.8	Acetylation (Protein N-term)	1.8	11.0008	724.935	6
LLYDEV	35517	95	6	751.387	1	73.09	51206	750.38	0.2		3.5	4.05003	750.836	6
VLVLQ	22901	94	5	571.381	1	50.31	494390000	570.374	0		12.5	5.49499	570.722	5
C(+57.02)GGSLLNSQWVVSAAHC(+57.02)Y	50135	94	18	1004.96	2	99.2	166430000	2007.89	2.4	Carbamidomethylation	9	6.7222	1895.12	18
C(+57.02)GGSLLNSQWVVSAAH	41765	94	16	843.407	2	84.65	115980000	1684.8	0.3	Carbamidomethylation	7.8	6.73192	1628.81	16
A(+42.01)LLPR	27301	94	5	611.388	1	58.21	106810000	610.38	1.5	Acetylation (Protein N-term)	3.3	9.79502	568.709	5
DSGKVPWASNTGGL	33592	94	14	694.844	2	69.74	94177000	1387.67	0.2		-7.1	5.83568	1388.48	14
SGTVFVVPSY	41833	94	10	528.274	2	84.1	92175000	1054.53	0.2		9.8	5.23978	1055.18	10
LVNTGSPLTVPVGR	31015	94	14	705.409	2	64.72	73585000	1408.8	0		6	9.75002	1409.63	14
KSGPPHLVH	4348	94	9	324.519	3	11.39	71573000	970.535	1.3		-6.7	8.76417	971.114	9
LTLF	42335	94	4	493.303	1	86.24	71294000	492.295	1.3		9.7	5.525	492.608	4
APGVGATPLLL	45393	94	11	1008.61	1	91.22	52314000	1007.6	1.7		14.5	5.57002	1008.21	11
DSLAAGNYPEWK	30683	94	12	675.82	2	64.26	49814000	1349.63	0.8		-12	4.37026	1350.43	12
LNFF	46303	94	4	540.283	1	93.19	48426000	539.274	2.5		5.9	5.525	539.623	4
LTVLPVPAF	57040	94	9	956.582	1	110.54	43406000	955.574	0.9		16.7	5.525	956.178	9
SFGANDNGVDGEWTYDDATK	30121	94	20	1081.45	2	63.26	39924000	2160.89	2.3		-23.4	4.05003	2162.14	20
TVKPLVPR	13939	94	8	455.298	2	32.57	36254000	908.581	0.4		-0.1	11.0002	909.127	8
FLPF	48199	94	4	523.293	1	96.39	33785000	522.284	2		7.8	5.525	522.636	4
EAGAEAFYELLHLPNLTEEAGR	55241	94	22	810.737	3	107.99	31992000	2429.19	1.3		-7.9	4.31831	2430.62	22
TLPL	24159	94	4	443.287	1	52.59	30558000	442.279	0.4		5.3	5.18499	442.55	4
KQVSLNSGSHF	14127	94	11	602.309	2	33.28	29279000	1202.6	-0.3		-6.1	8.75721	1203.3	11
LLGVDLNRAP	30068	94	10	534.315	2	63.41	27824000	1066.61	2.2		3.9	5.83636	1067.24	10
EPLVVLAGGSVSGDGK	28003	94	16	495.604	3	59.7	26795000	1483.79	2		6.3	4.37043	1484.65	16
VAGDMFEHLPH	32524	94	11	626.793	2	67.41	25217000	1251.57	1.1		-0.9	5.15151	1252.4	11
NKPGVYTK	3185	94	8	453.756	2	8.93	25132000	905.497	0.7		-11.1	9.70302	906.037	8
LVPALNGK	16515	94	8	406.255	2	38.37	23923000	810.496	0.1		4.2	8.75005	810.981	8
LNSQWVVSAAH	27597	94	11	606.313	2	58.53	22178000	1210.61	2.1		3.1	6.74113	1211.33	11
AALPLVSSTVC(+57.02)K	29018	94	12	623.348	2	60.91	19696000	1244.68	1.3	Carbamidomethylation	14.3	8.26641	1188.44	12
FPALVDY	46944	94	7	824.419	1	93.46	19509000	823.412	-0.3		6.2	4.05003	823.931	7
K(+42.01)LGPF	51893	94	5	603.351	1	101.43	19297000	602.343	1.9	Acetylation (Protein N-term)	0.7	8.75005	560.685	5
K(+42.01)VPF	41357	94	4	532.314	1	83.78	19021000	531.306	2.6	Acetylation (Protein N-term)	1.5	8.75005	489.608	4
TTDVTGLVHLPEGT	37913	94	14	720.374	2	77.66	18171000	1438.73	1.6		0.6	4.35122	1439.57	14
SNAGVLLDSGTVLTR	30808	94	15	751.912	2	64.58	16939000	1501.81	-0.1		6.3	5.55296	1502.67	15
K(+42.01)MPF	45848	94	4	564.286	1	91.9	16610000	563.278	2	Acetylation (Protein N-term)	-0.8	8.75005	521.673	4
LDFGDKY	25065	94	7	429.206	2	54.26	15988000	856.397	1.3		-6	4.20781	856.918	7
VTPW	24133	94	4	502.267	1	52.59	15701000	501.259	1.2		1	5.49499	501.575	4
FTPLSGTHF	28186	94	9	1006.5	1	59.43	15653000	1005.49	1.2		2	6.74113	1006.11	9
LPLF	42941	94	4	489.308	1	86.5	15386000	488.3	2.3		8.8	5.525	488.62	4
TVSVDELNAAMK	29829	94	12	639.325	2	63.1	15353000	1276.63	1.2		1.8	4.36816	1277.44	12
FGLF	48615	94	4	483.261	1	95.26	14367000	482.253	1.3		9	5.525	482.572	4
QAFGDAVTLTR	27435	94	11	589.812	2	58.45	13739000	1177.61	0.9		1.1	5.83636	1178.29	11
SC(+57.02)AAAGTEC(+57.02)LLSGW	49271	94	14	1482.64	1	98.11	13470000	1481.63	0.7	Carbamidomethylation	10.5	4.05003	1368.54	14
KYTPVTLNK	10078	94	9	532.311	2	24.9	13461000	1062.61	-0.6		-7.6	9.70302	1063.25	9
LFVGGY	34535	94	6	655.346	1	71.07	13449000	654.338	1.8		8.7	5.52432	654.753	6
PDWMV	45394	94	5	647.283	1	90.77	12980000	646.279	-4.1		0.1	4.05003	646.755	5
TVSTSLNC(+57.02)ANVR	18593	94	12	661.331	2	41.66	12316000	1320.65	1.4	Carbamidomethylation	2	7.9099	1264.41	12
TDPVFRPF	38375	94	8	489.758	2	78.29	11956000	977.497	4.7		-2.1	5.49846	978.101	8
LTNC(+57.02)GVQDTTQLH	13868	94	13	743.851	2	32.43	11670000	1485.69	-0.4	Carbamidomethylation	-5.4	5.07648	1429.56	13
VLLEVAAGH	21831	94	9	454.764	2	48.33	11616000	907.513	1		12.5	5.23893	908.053	9
EPVWALGTGK	31236	94	10	529.288	2	64.86	11424000	1056.56	1.7		-1.6	6.10072	1057.2	10
LELPASNLK	24968	94	9	492.791	2	54.12	11342000	983.565	2.9		-0.1	6.00142	984.147	9
FRVEL	32110	94	5	332.195	2	66.65	11305000	662.375	1.8		2.8	6.00211	662.777	5
PSHGLPHF	17357	94	8	446.228	2	39.51	10719000	890.44	1		-4.2	7.33089	890.984	8
LPFPR	18781	94	5	315.193	2	41.96	10540000	628.37	1.8		-1.1	9.75002	628.763	5
L(+42.01)SYTDAALENVLR	41724	94	13	502.929	3	84.33	9772500	1505.77	-5.7	Acetylation (Protein N-term)	1.4	4.37026	1464.62	13
VVLF	36423	94	4	477.308	1	74.9	9591300	476.3	1.6		15	5.49499	476.609	4
LDFF	49059	94	4	541.268	1	97.52	9574300	540.258	3.8		5.9	4.05003	540.608	4
TLPGVL	33183	94	6	599.378	1	68.97	9423800	598.369	2.5		9.1	5.18499	598.732	6
K(+42.01)STGDYLPPWMR	52315	94	12	746.867	2	103.04	8982600	1491.72	0.9	Acetylation (Protein N-term)	-13.5	8.58978	1450.66	12
LRPVL	18042	94	5	299.208	2	40.85	8951600	596.401	2.1		5.7	9.75002	596.762	5
MLC(+57.02)VGFK	27473	94	7	427.717	2	58.26	8621500	853.419	1.3	Carbamidomethylation	10.9	7.97553	797.04	7
TVYPLSL	46340	94	7	792.45	1	93.03	8565500	791.443	0.2		7.4	5.18488	791.931	7
TATYPVDF	38357	94	8	913.431	1	78.16	8024200	912.423	1.4		1	4.05003	912.982	8
TLLSNW	40386	94	6	733.388	1	82.28	7804000	732.381	0.4		1.7	5.18499	732.824	6
YELLNSPDR	20534	94	9	553.778	2	45.73	7507800	1105.54	1.2		-11.1	4.37026	1106.19	9
LLDTNVYPR	22931	94	9	545.799	2	50.2	7452000	1089.58	1.9		-3.3	5.83568	1090.23	9
LAAQY	11925	94	5	565.298	1	28.32	6735900	564.291	0.8		2.6	5.52432	564.631	5
GVLDTTVGEGTHF	36721	94	13	666.826	2	75.54	6518800	1331.64	1.1		1.5	4.35309	1332.41	13
VSLL	26116	94	4	431.287	1	55.77	6503600	430.279	0.4		11	5.49499	430.539	4
VTLL	28519	94	4	445.303	1	60.25	6333500	444.295	1.7		11.1	5.49499	444.565	4
TVDLERTPY	27381	94	9	547.281	2	58.45	5774400	1092.55	2.3		-7.8	4.36816	1093.19	9
APGVQTPLLLK	30518	94	11	568.856	2	64.09	5716300	1135.7	1.2		5.7	8.79505	1136.38	11
VVLADKF	25382	94	7	396.237	2	54.8	5685900	790.459	0.6		9.4	5.8059	790.946	7
LNLGVR	14983	94	6	336.214	2	35.04	5654400	670.413	1.1		3.4	9.75002	670.801	6
LTATYPVDF	44986	94	9	1026.52	1	90.19	5615100	1025.51	2.3		4.8	4.05003	1026.14	9
LLQL	31634	94	4	486.33	1	65.28	5543700	485.321	2.2		7.9	5.525	485.617	4
TAPFF	38527	94	5	582.295	1	78.72	5450200	581.285	4.5		5.1	5.18499	581.66	5
TLLDSGLGMTK	27213	94	11	568.306	2	58.18	5301600	1134.6	0.9		2.9	5.49829	1135.33	11
LVVHQDWNSNQLSK	22353	94	14	556.622	3	48.99	5271700	1666.84	1.6		-11.1	6.74363	1667.82	14
LADLDLPLK	36613	94	9	499.3	2	75.35	5250100	996.586	0.8		4.5	4.20781	997.186	9
TVLPLL	56388	94	6	655.44	1	109.93	5121300	654.432	1.4		13.3	5.18499	654.838	6
VVGLY	22777	94	5	550.324	1	49.92	5113400	549.316	0.9		10.5	5.49436	549.659	5
LGLR	7347	94	4	229.658	2	18.76	5089800	457.301	-0.3		2.7	9.75002	457.567	4
VPFPLAR	26515	94	7	400.245	2	56.51	5066300	798.475	0.5		4.9	9.72004	798.972	7
LHGLVVPADGPH	21109	94	12	606.331	2	46.57	5053200	1210.65	1.3		3.9	5.9688	1211.37	12
LEDMLGDVAK	28867	94	10	545.777	2	61.17	5037400	1089.54	1.9		0.7	4.05003	1090.25	10
LALPATTL	41377	94	8	799.495	1	83.74	5023100	798.485	2.7		12	5.525	798.967	8
FPFL	52821	94	4	523.292	1	104.13	4896400	522.284	1.6		7.8	5.525	522.636	4
LGSAGVVR	7452	94	8	379.73	2	18.67	4838300	757.445	0.5		7.9	9.75002	757.878	8
LLVGL	41151	94	5	514.362	1	83.46	4788100	513.353	3.4		15.2	5.525	513.67	5
VNLSLH	16192	94	6	341.698	2	37.07	4643700	681.381	1.2		4.3	6.71112	681.781	6
LGPLF	44294	94	5	546.33	1	89.11	4544400	545.321	2.6		8.4	5.525	545.671	5
LLNSDEVQSVVR	26183	94	12	679.868	2	56.35	4305800	1357.72	0.3		0.1	4.37026	1358.5	12
LVGW	32146	94	4	474.272	1	67.06	4178700	473.264	1		6.7	5.525	473.565	4
LLEYTVPGAGP	14293	94	11	558.798	2	33.36	3986800	1115.59	-4.1		4.1	4.05003	1116.26	11
VVPELL	36507	94	6	669.419	1	74.83	3917300	668.411	1.6		10.9	4.05003	668.822	6
TVLDPGDSDLLK	34042	94	12	636.839	2	70.43	3561500	1271.66	2.2		-2.3	4.05003	1272.4	12
TALEL	26899	94	5	546.315	1	57.22	3518000	545.306	3.7		5.2	4.05003	545.626	5
LFDLANFH	40934	94	8	488.749	2	82.96	3439900	975.481	1.8		4.8	5.07671	976.085	8
LESLAVR	14215	94	7	394.238	2	33.34	3420300	786.46	1.4		4.8	6.00211	786.916	7
LEAAC(+57.02)LGTVESGK	20435	94	13	667.835	2	45.56	3231600	1333.65	1	Carbamidomethylation	4.7	4.53134	1277.44	13
VLAL	27380	94	4	415.292	1	58.02	3178000	414.284	0.8		13.6	5.49499	414.539	4
TLPSW	28232	94	5	603.314	1	59.81	3140500	602.306	0.1		-0.2	5.18499	602.679	5
VTVDASQR	6454	94	8	438.232	2	16.55	3134400	874.451	-0.7		-2.8	5.80652	874.939	8
LLTHPNFDGD	21531	94	10	564.77	2	47.47	2947000	1127.52	0.3		-6	4.5127	1128.19	10
LLPL	31745	94	4	455.323	1	66.17	2872000	454.315	0.9		9.8	5.525	454.603	4
LGPDLLH	29267	94	7	382.719	2	61.57	2764900	763.423	1.2		2.7	5.07671	763.881	7
LRPF	16626	94	4	266.666	2	38.18	2753900	531.317	0.9		0.5	9.75002	531.648	4
VVLPR	11431	94	5	292.2	2	27.28	2722600	582.385	-0.4		6.1	9.72004	582.736	5
LALVQDPR	13676	94	8	456.269	2	31.99	2663700	910.524	0		0.5	5.83636	911.057	8
LLDSTTGGFEAGLSK	27480	94	15	748.387	2	58.6	2646600	1494.76	1.4		0.9	4.37026	1495.63	15
TVEVLSSC(+57.02)LK	23613	94	10	568.305	2	50.87	2406100	1134.6	0.1	Carbamidomethylation	8.8	5.66204	1078.28	10
WVVAAGPDLH	31635	94	10	532.783	2	66.01	2339300	1063.55	5.1		6.2	5.07671	1064.19	10
LFATDL	34338	94	6	679.366	1	70.81	2327600	678.359	-0.7		8	4.05003	678.774	6
LAWW	52273	94	4	575.299	1	103.14	2274200	574.29	2.1		3.8	5.525	574.671	4
LLAGVT	19171	94	6	573.362	1	43.08	2251000	572.353	3.1		12.5	5.525	572.695	6
VVVL	22752	94	4	429.308	1	49.75	2126900	428.3	1		16.4	5.49499	428.566	4
VLC(+57.02)DLH	15689	94	6	378.689	2	36.44	2049700	755.364	0.5	Carbamidomethylation	7.6	5.07535	698.831	6
LGVEFVK	26645	94	7	396.237	2	57.06	1990800	790.459	0.3		7.2	6.00142	790.946	7
LLGGPL	32513	94	6	569.367	1	67.7	1983100	568.358	1.6		9	5.525	568.706	6
LGENMVR	12024	94	7	409.713	2	28.86	1981800	817.412	-0.3		-2	6.00211	817.953	7
HLELC(+57.02)LK	20187	94	7	456.753	2	45.11	1820000	911.49	1.2	Carbamidomethylation	3.3	6.73954	855.057	7
LALLDK	12064	94	6	672.428	1	29.05	1790700	671.422	-1.2		5.8	5.83568	671.826	6
K(+42.01)TYK	7578	94	4	581.33	1	19.34	1754600	580.322	0.5	Acetylation (Protein N-term)	-9.8	9.70302	538.637	4
FAPW	37117	94	4	520.257	1	76.14	1643600	519.248	2.9		2.1	5.525	519.592	4
K(+42.01)LSC(+57.02)LTGK	30250	94	8	474.764	2	63.46	1609000	947.511	3.6	Acetylation (Protein N-term); Carbamidomethylation	0.4	9.31409	849.051	8
WMEFR	30151	94	5	384.68	2	63.43	1570000	767.342	2.8		-4.2	6.00211	767.895	5
LVVM(+15.99)Q	8674	94	5	605.333	1	21.59	1546100	604.325	1.1	Oxidation (M)	10.6	5.525	588.76	5
LLAPEPR	11580	94	7	398.24	2	27.73	1504600	794.465	-0.3		-1.8	6.00211	794.938	7
SC(+57.02)AAAGTEC(+57.02)LLSWGK	38234	94	15	805.869	2	78.15	1469400	1609.72	0.4	Carbamidomethylation	6.6	5.7141	1496.71	15
MLC(+57.02)VGFLK	40514	94	8	484.26	2	82.31	1317900	966.503	3.5	Carbamidomethylation	14.7	7.97553	910.198	8
LPVLK	14212	94	5	569.402	1	33.51	1296200	568.395	0.3		6.3	8.75005	568.749	5
LQEVLGR	13828	94	7	407.742	2	32.64	1147500	813.471	-1.1		-0.1	6.00211	813.942	7
WAEALR	17447	94	6	373.204	2	39.71	1044000	744.392	1.3		-1.5	6.00211	744.838	6
NLPAWM	47626	94	6	731.354	1	95.07	1028000	730.347	-1.1		1.5	5.525	730.875	6
FSELENLR	17855	94	8	504.261	2	40.45	785530	1006.51	-0.5		-5.4	4.5314	1007.1	8
WQHDLFDSGFGGGAGVETGGK	40641	94	21	1061.49	2	82.46	716410	2120.96	3.6		-10.9	4.53646	2122.21	21
APVYPR	7893	94	6	351.7	2	19.79	613220	701.386	0.6		-3	8.7926	701.813	6
A(+42.01)PWT	35468	94	4	516.254	1	73.11	602520	515.238	16.3	Acetylation (Protein N-term)	-1.4	5.57002	473.522	4
KLQVR	3113	94	5	322.217	2	8.72	526670	642.418	1.8		-3.9	11.0008	642.791	5
DLLVTR	17725	94	6	358.712	2	40.14	433050	715.423	-17.8		3.1	5.83636	715.838	6
LLSR	3260	94	4	488.319	1	9.02	275840	487.312	0.4		2.3	9.75002	487.594	4
LLNAAK	4251	94	6	629.398	1	11.36	225660	628.391	0.1		3.8	8.75005	628.761	6
GSTVPLLPSYGTELK	40100	93	15	781.427	2	80.75	2260400000	1560.84	0.1		-0.1	6.00069	1561.77	15
STGDYLPWPMR	48842	93	11	661.814	2	97.23	2117400000	1321.61	1.4		-9.6	5.55279	1322.49	11
TGGLATDLGVK	23765	93	11	516.29	2	50.47	1345000000	1030.57	0.3		3.6	5.49829	1031.16	11
LVVLQ	23165	93	5	571.381	1	50.31	494390000	570.374	0		12.5	5.525	570.722	5
ALLVM	35690	93	5	546.333	1	73.36	409590000	545.325	1.4		15.5	5.57002	545.735	5
SGDPPHLF	28487	93	8	435.211	2	59.67	393070000	868.408	0.5		-4.5	5.05676	868.932	8
EPLGLLAGGSVSGDGK	22899	93	16	728.885	2	48.67	337900000	1455.76	-0.3		1.3	4.37043	1456.6	16
VATVSLDEADLVAGTEC(+57.02)LLSGWGNTK	45016	93	26	902.784	3	90.56	288630000	2705.32	2.8	Carbamidomethylation	8.5	4.05003	2649.92	26
TLDNDLLLLK	42200	93	10	579.344	2	85.5	152360000	1156.67	2.8		3.9	4.20651	1157.36	10
LGML	29781	93	4	433.248	1	62.55	145830000	432.241	0.7		9.1	5.525	432.578	4
TAYPVDF	37626	93	7	812.383	1	76.92	134370000	811.375	0.1		1.7	4.05003	811.878	7
LWPF	55608	93	4	562.304	1	108.72	132830000	561.295	2.2		4.1	5.525	561.672	4
LFTPVTLL	55045	93	8	903.556	1	107.31	124210000	902.548	0.6		15.4	5.525	903.116	8
LDLKPATC(+57.02)GFK	23666	93	11	625.334	2	51	106710000	1248.65	-0.3	Carbamidomethylation	0.7	8.19762	1192.43	11
DLLKPATC(+57.02)GFK	23150	93	11	625.334	2	51	106710000	1248.65	-0.3	Carbamidomethylation	0.7	8.19762	1192.43	11
C(+57.02)GVPALKPALNF	43211	93	12	643.851	2	86.74	101470000	1285.69	2.2	Carbamidomethylation	9.7	8.22225	1229.49	12
SGSVPLLYGY	41543	93	10	528.274	2	84.1	92175000	1054.53	0.2		5.2	5.23961	1055.18	10
LTLPF	49356	93	5	590.356	1	98.11	56389000	589.347	2.6		8.1	5.525	589.723	5
LLTHPNFDGNTLDDDLMLLK	48221	93	20	762.387	3	96.02	49972000	2284.14	-1		-4	4.13381	2285.57	20
QVHPDLGLSSK	13562	93	11	590.82	2	31.99	48870000	1179.62	0.3		-5.9	6.74363	1180.31	11
FLAVQ	21480	93	5	577.335	1	47.2	48263000	576.327	1.1		9.1	5.525	576.685	5
WMEFTTDDSGK	27303	93	11	658.777	2	58.01	40301000	1315.54	0.6		-13.2	4.05003	1316.39	11
LNSQWVVSAAHC(+57.02)Y	38848	93	13	767.859	2	78.87	37503000	1533.7	-0.4	Carbamidomethylation	4.3	6.73101	1477.64	13
K(+42.01)MGDGQPLGR	20360	93	10	550.78	2	45.45	33612000	1099.54	0.8	Acetylation (Protein N-term)	-12.5	8.74773	1058.21	10
DSLVNNLGTLAR	33386	93	12	636.85	2	69.27	33325000	1271.68	1.3		0.5	5.83636	1272.41	12
FVELGN	19841	93	6	678.346	1	44.17	32137000	677.338	0.2		3.4	4.05003	677.746	6
C(+57.02)LLELYH	31098	93	7	474.237	2	65.29	29529000	946.458	1.5	Carbamidomethylation	5.9	5.2399	890.057	7
WSYFLNSNDLTLLK	55678	93	14	857.446	2	108.72	28949000	1712.88	0.3		-0.9	5.83494	1713.93	14
VFPGAL	32330	93	6	603.354	1	67.59	28897000	602.343	6.6		10.6	5.49499	602.722	6
T(+42.01)VLGNY	27828	93	6	708.356	1	59.3	27751000	707.349	-0.1	Acetylation (Protein N-term)	2.1	5.18488	665.735	6
LSLGPAL	36739	93	7	670.414	1	75.36	25658000	669.406	0.9		10.4	5.525	669.81	7
K(+42.01)LPDTVH	22292	93	7	426.235	2	48.69	24098000	850.455	1	Acetylation (Protein N-term)	-4.9	6.74363	808.922	7
LPGLNY	30883	93	6	676.367	1	64.97	23566000	675.359	1.2		0.8	5.52432	675.773	6
QGVVEGMEVVR	23610	93	11	601.815	2	51.44	22577000	1201.61	1.7		2.9	4.5314	1202.38	11
TLFPF	53202	93	5	624.34	1	104.32	22246000	623.332	1.6		7.1	5.18499	623.74	5
SLLGPALVGK	29777	93	10	477.803	2	62.8	21558000	953.591	1.6		10.3	8.4651	954.164	10
ADNPVDFMHTLDVKVETLTK	54952	93	20	758.388	3	107.21	21115000	2272.14	1		-5.5	4.65889	2273.56	20
PLLPTY	35210	93	6	703.403	1	72.46	20907000	702.395	0.2		2.4	5.95004	702.838	6
LLDSTTGGF	27054	93	9	910.452	1	57.65	19235000	909.444	0.7		3.9	4.05003	909.979	9
LVPNFPK	24335	93	7	407.745	2	52.66	19163000	813.475	0		0.2	8.75005	813.983	7
FHVLL	34950	93	5	628.382	1	72.08	17302000	627.374	0.7		11.4	6.74113	627.775	5
AAVSLPSVR	22599	93	9	450.27	2	49.42	15661000	898.524	1.5		8.1	9.79502	899.046	9
MVC(+57.02)AGF	24991	93	6	684.284	1	54.02	15659000	683.277	-0.1	Carbamidomethylation	12.8	5.27275	626.788	6
VVLLPAGVPR	31605	93	10	510.833	2	66.16	15432000	1019.65	3.1		13.9	9.72004	1020.27	10
WVEAL	35149	93	5	617.33	1	72.22	14978000	616.322	1.3		5.4	4.05003	616.706	5
SSGSSYVYGLQC(+57.02)LK	42412	93	14	774.87	2	85.09	14562000	1547.73	-2.9	Carbamidomethylation	0.3	7.899	1491.66	14
LMAPLFADLAK	51892	93	11	595.337	2	102.1	13691000	1188.66	1.5		12.5	5.83568	1189.47	11
FFEGF	46198	93	5	646.289	1	92.51	12838000	645.28	2.3		4.5	4.05003	645.702	5
SVHMF	19803	93	5	620.287	1	44.16	12799000	619.279	1.1		4.9	6.45642	619.733	5
VGVTDLLHDPGR	26683	93	12	639.845	2	57.22	12676000	1277.67	1.4		-1.8	5.20966	1278.41	12
LLTHPNFR	14673	93	8	333.191	3	33.97	11936000	996.551	1.1		-3.1	9.75653	997.151	8
QSPPDTLHGSLR	11480	93	12	436.562	3	27.58	11857000	1306.66	1.3		-13	6.74454	1307.41	12
TLVNQPNFR	20930	93	9	544.797	2	46.27	11730000	1087.58	1.9		-6.5	9.41014	1088.22	9
LSSPATLN	15833	93	8	802.429	1	36.62	11313000	801.423	-1.5		2	5.525	801.885	8
FSEYPPLGR	25895	93	9	533.273	2	55.99	10861000	1064.53	2.4		-7.1	6.00137	1065.18	9
LDWH	14719	93	4	285.637	2	34.51	10054000	569.26	-0.3		-3.8	5.07671	569.61	4
LLWPR	30537	93	5	342.714	2	63.72	10027000	683.412	2.6		0.6	9.75002	683.841	5
GSSVPLLPTK	21544	93	10	499.798	2	47.34	9962900	997.581	1.5		2	8.75005	998.174	10
TLEEGLFEVK	37221	93	10	582.811	2	76.14	9781100	1163.61	0.5		-0.9	4.25158	1164.3	10
EVLGNHF	20263	93	7	815.404	1	44.88	9684000	814.397	-1.2		0.2	5.24342	814.885	7
K(+42.01)YPL	27352	93	4	562.326	1	58.02	9619000	561.316	3.6	Acetylation (Protein N-term)	-3	8.59088	519.634	4
TDFLDFK	35616	93	7	443.222	2	73.36	9589200	884.428	1.4		-2.2	4.20651	884.971	7
FDNALGVNVPR	28354	93	11	601.32	2	60.19	9562000	1200.62	0.6		-0.2	5.83636	1201.33	11
A(+42.01)LLPQ	33410	93	5	583.345	1	68.85	9327600	582.338	0.7	Acetylation (Protein N-term)	4.3	5.57002	540.653	5
QQAALPLVSSTVC(+57.02)K	30348	93	14	751.405	2	63.63	8975600	1500.8	-1.1	Carbamidomethylation	7.3	8.22225	1444.7	14
TVDYPSFK	23721	93	8	478.74	2	51.7	8943400	955.465	-0.2		-4.8	5.49812	956.049	8
FLPSLK	25673	93	6	352.721	2	54.95	8755000	703.427	1.8		4.1	8.75005	703.869	6
FPFPALVDY	57504	93	9	1068.54	1	111.73	8721000	1067.53	3.8		7.4	4.05003	1068.22	9
LVPGPGDKMPL	29357	93	11	562.313	2	61.66	8707800	1122.61	0.5		0.7	5.83568	1123.37	11
LELC(+57.02)LK	25435	93	6	388.224	2	54.93	8689700	774.431	1.9	Carbamidomethylation	6.5	5.99426	717.917	6
VHGSSVVVGTPGR	13331	93	13	417.899	3	31.45	8452400	1250.67	0.7		4	9.72752	1251.39	13
GFDLVR	24128	93	6	353.698	2	52.47	8326400	705.381	0.8		2.4	5.83636	705.802	6
LALLEK	12382	93	6	686.444	1	29.76	8276900	685.437	-0.9		5.8	6.00142	685.852	6
VC(+57.02)AGFL	33792	93	6	666.33	1	70.03	8204900	665.321	2.4	Carbamidomethylation	14.7	5.48896	608.75	6
LLPGVQPSTDELAK	27866	93	14	734.406	2	59.29	8054000	1466.8	-0.1		-2.1	4.37026	1467.66	14
V(+42.01)TFVDEEKFEVK	36670	93	12	756.386	2	75.05	8027400	1510.76	1	Acetylation (Protein N-term)	-4.3	4.40726	1469.63	12
VLPLY	33296	93	5	604.371	1	69.12	7906000	603.363	1.3		8.9	5.49436	603.75	5
C(+57.02)(+42.01)VEDLVR	27529	93	7	466.728	2	58.79	7165700	931.443	-1.5	Carbamidomethylation; Acetylation (Protein N-term)	3.2	4.37026	832.965	7
WASPF	41177	93	5	607.289	1	83.5	6983500	606.28	1.9		1.3	5.525	606.669	5
HLPVWL	46545	93	6	764.446	1	93.03	6881800	763.438	0.9		6.1	6.74113	763.926	6
TVELPAVVGTK	33890	93	11	557.331	2	69.92	6503900	1112.64	2.7		7.4	5.66363	1113.3	11
LVVEKPF	27380	93	7	416.253	2	58.6	6469700	830.49	2.1		6	6.00142	831.01	7
VVDMPGVK	16784	93	8	422.734	2	38.62	6272500	843.452	1.1		5.1	5.8059	844.031	8
LPNF	33773	93	4	490.267	1	69.95	6241800	489.259	1.5		1.5	5.525	489.565	4
K(+42.01)SYL	29785	93	4	552.304	1	62.8	5860600	551.295	2	Acetylation (Protein N-term)	-2.2	8.59088	509.596	4
TSFLDFGDR	39629	93	9	529.253	2	80.74	5696700	1056.49	2.9		-4	4.20651	1057.11	9
K(+42.01)VEGL	30533	93	5	587.341	1	63.99	5691200	586.333	2.2	Acetylation (Protein N-term)	0.2	6.00142	544.641	5
TSHLHLVVTEK	11627	93	11	421.906	3	27.98	5631800	1262.7	-0.6		-4.44089e-16	6.61449	1263.44	11
LAPTLGLAVDHR	24850	93	12	631.865	2	53.76	5151200	1261.71	0.9		5.3	6.74454	1262.46	12
APFDLF	54323	93	6	709.356	1	106.38	5111900	708.348	0.9		6.1	4.05003	708.801	6
AALF	25223	93	4	421.245	1	53.25	5049800	420.237	1.3		10.2	5.57002	420.502	4
FPDVLHAF	48392	93	8	473.247	2	96.56	4998700	944.476	3.2		7.1	5.07671	945.071	8
TAQLEVGLLRPN	34641	93	12	655.875	2	71.45	4995200	1309.74	0.8		-0.3	5.6638	1310.5	12
FVTVR	9746	93	5	311.19	2	24.11	4826400	620.365	0.6		6	9.75002	620.741	5
FGLEQETLLPGMK	51617	93	13	731.885	2	101.94	4579700	1461.75	1.2		-1.4	4.5314	1462.71	13
LVPW	36375	93	4	514.303	1	74.5	4551700	513.295	2.2		5.5	5.525	513.629	4
ALAELPSR	17064	93	8	428.749	2	39.13	4478000	855.481	1.6		0.8	6.04701	855.978	8
LVTPL	27290	93	5	542.356	1	58.1	4271800	541.347	1.7		9.5	5.525	541.681	5
TYPVTLNGK	13733	93	9	496.776	2	32.43	4256900	991.534	3.1		-4.1	8.25564	992.126	9
VLPALN	23286	93	6	626.387	1	50.7	4089800	625.38	-0.1		8.5	5.49499	625.757	6
EFDNAGVLVNPK	22177	93	12	651.839	2	48.81	4019200	1301.66	0.8		-3.1	4.37043	1302.43	12
LHLVPDK	10224	93	7	411.248	2	25.17	3982100	820.481	1		-0.4	6.74363	820.976	7
TLVANPR	6676	93	7	385.73	2	17.28	3889300	769.445	0.8		-0.5	9.41014	769.889	7
F(+42.01)SLPPFLR	49879	93	8	509.791	2	99.15	3799600	1017.56	1.9	Acetylation (Protein N-term)	4.7	9.75002	976.172	8
WVVSAAHC(+57.02)Y	27546	93	9	546.751	2	58.53	3656300	1091.49	1.4	Carbamidomethylation	8.3	6.73101	1035.18	9
LLSGW	35154	93	5	575.32	1	72.5	3568500	574.312	2.3		5.5	5.525	574.669	5
VLPL	27439	93	4	441.308	1	58.31	3273700	440.3	2.1		10.2	5.49499	440.577	4
VVPVLR	13896	93	6	341.735	2	32.86	3255700	681.454	1.3		10.3	9.72004	681.867	6
TVMAGL	33202	93	6	591.318	1	69.07	3055200	590.31	1.9		10.6	5.18499	590.733	6
FFGTDLGK	28745	93	8	884.451	1	60.43	2958200	883.444	-0.1		0.5	5.83568	883.987	8
ALPATTW	34428	93	7	759.403	1	70.75	2911200	758.396	-0.2		3.5	5.57002	758.862	7
MHTLDVKVETLTK	24428	93	13	505.614	3	52.9	2909400	1513.82	1.3		-2.2	6.5053	1514.79	13
ALLLSVLDNLVK	57613	93	12	649.409	2	111.95	2895600	1296.8	2.1		17.5	5.88036	1297.58	12
K(+42.01)ESLL	31444	93	5	631.367	1	65.62	2860100	630.359	1.5	Acetylation (Protein N-term)	-0.6	6.00142	588.694	5
VLQF	31046	93	4	506.298	1	64.84	2761600	505.29	2.5		7.3	5.49499	505.607	4
LLPALGMK	28094	93	8	421.762	2	59.55	2623900	841.51	-0.8		9.2	8.75005	842.101	8
LAPATTM	19775	93	7	704.364	1	43.94	2474900	703.357	-1		6.3	5.525	703.848	7
K(+42.01)C(+57.02)LAVR	14097	93	6	394.727	2	33.21	2464900	787.437	1.6	Acetylation (Protein N-term); Carbamidomethylation	3.9	9.50775	688.883	6
K(+42.01)VGVL	29216	93	5	557.366	1	61.57	2398000	556.359	1.1	Acetylation (Protein N-term)	7.9	8.75005	514.659	5
YLQVR	8880	93	5	339.701	2	21.82	2264000	677.386	1.4		-1.3	8.7476	677.792	5
EPPALPPVLSGL	59127	93	12	595.347	2	114.37	2209000	1188.68	3.2		6.3	4.05003	1189.4	12
LAVQ	6293	93	4	430.266	1	16.46	2149800	429.259	0.8		6.3	5.525	429.511	4
DQGSDAESLQVLNLAK	35086	93	16	844.427	2	72.57	2030700	1686.84	-1.8		-7.7	4.05003	1687.8	16
ALGGPGLARGVP	20530	93	12	532.815	2	45.34	2002600	1063.61	1.2		6.1	9.79502	1064.24	12
FSVEEELPK	32213	93	9	539.277	2	66.79	2000100	1076.54	0.8		-6	4.25266	1077.18	9
PLC(+57.02)LGR	12164	93	6	358.199	2	29.05	1993400	714.385	-0.9	Carbamidomethylation	3.6	8.67952	657.826	6
LSPADVLVR	27885	93	9	485.291	2	59.33	1974700	968.565	2.7		7.4	5.83636	969.136	9
FASGLATDLK	24837	93	10	511.782	2	53.68	1952000	1021.54	4.3		4.7	5.83568	1022.15	10
LLDL	34564	93	4	473.298	1	71.07	1908600	472.29	2.8		7.9	4.05003	472.575	4
ALLVMH	19317	93	6	683.391	1	43.33	1778000	682.384	0		12.3	6.78609	682.875	6
LNAC(+57.02)LTMH	17742	93	8	480.226	2	40.17	1669800	958.437	2.1	Carbamidomethylation	6.4	6.73192	902.093	8
K(+42.01)GENVTLESVADYFK	54864	93	15	871.436	2	107.33	1619100	1740.86	0.6	Acetylation (Protein N-term)	-8.2	4.67912	1699.85	15
K(+42.01)GGVLQLDEAALR	45564	93	13	706.398	2	91.41	1583100	1410.78	-0.5	Acetylation (Protein N-term)	-0.5	6.06975	1369.57	13
P(+42.01)EPDAAGTEC(+57.02)LLSGWGNTK	38160	93	19	1022.95	2	78.09	1558500	2043.92	-14.7	Acetylation (Protein N-term); Carbamidomethylation	-11.7	4.13756	1946.1	19
LAELLR	20686	93	6	357.73	2	45.73	1534000	713.443	1.6		5.2	6.00211	713.866	6
TVTAMDVVYALK	50008	93	12	655.856	2	99.27	1467800	1309.7	1.2		11.8	5.49812	1310.56	12
LSVL	26270	93	4	431.287	1	56.11	1466600	430.279	0.4		11	5.525	430.539	4
TVFF	48393	93	4	513.271	1	95.97	1411500	512.263	1		9.1	5.18499	512.598	4
MEFNDGGLH	21979	93	9	510.217	2	48.34	1339600	1018.42	1.7		-6	4.35201	1019.09	9
LTTNF	23336	93	5	595.309	1	50.7	1328300	594.301	0		1.7	5.525	594.657	5
MHTL	6880	93	4	501.249	1	17.72	1326300	500.242	0.9		1.8	6.49138	500.612	4
TGYADFLKL	38896	93	9	514.278	2	79.37	1275600	1026.54	1.8		2.4	5.49812	1027.17	9
VLGGGDKTPR	16914	93	10	500.283	2	38.66	1187000	998.551	1.5		-7.4	8.71775	999.122	10
LEVAVAK	18406	93	7	365.23	2	41.34	980600	728.443	1.9		8.4	6.00142	728.877	7
ALPAK	3252	93	5	499.324	1	9.03	965070	498.317	0.9		1.9	8.79505	498.616	5
KVALLTR	27177	93	7	400.776	2	57.96	812480	799.528	12.4		4.5	11.0008	800.001	7
K(+42.01)GLEC(+57.02)RL	26670	93	7	459.247	2	57.11	725610	916.48	-1.2	Acetylation (Protein N-term); Carbamidomethylation	-2.2	8.22225	817.997	7
LLPVVL	49908	93	6	653.461	1	98.96	696480	652.452	2.4		18.2	5.525	652.865	6
FVVPGQAN	17844	93	8	831.435	1	40.45	691190	830.429	-0.8		4	5.525	830.927	8
LSEAAR	3126	93	6	323.68	2	8.73	332380	645.345	0		-1.4	6.00211	645.706	6
LLAH	4202	93	4	453.282	1	11.3	263870	452.275	-1		6.2	6.74113	452.548	4
LLTHPGGFNGNTLDNDLMLKL	48974	92	21	761.733	3	97.55	5384600000	2282.17	1.6		-1.3	5.21085	2283.6	21
VSGSPLLPTY	41436	92	10	1033.56	1	83.9	2657000000	1032.55	2.6		4.6	5.49436	1033.17	10
LLTHPNFDGNTLDNDLMLKL	50847	92	20	762.06	3	98.84	1090900000	2283.16	0.2		-4	4.41334	2284.59	20
LQVR	4012	92	4	258.168	2	10.96	282120000	514.323	-0.9		0	9.75002	514.619	4
LFELGNY	41038	92	7	855.425	1	83.32	255230000	854.417	0.3		1.7	4.05003	854.945	7
FTSAMPF	42839	92	7	800.365	1	86.41	140270000	799.357	-0.2		6.2	5.525	799.933	7
TDANTDPRLQQAALPLLSNAAC(+57.02)R	44473	92	23	832.76	3	89.22	130320000	2495.25	1	Carbamidomethylation	-8.7	5.62407	2439.7	23
WTPEDLLPLQVPGR	54455	92	14	810.943	2	106.85	102790000	1619.87	2.2		-6.2	4.37026	1620.85	14
SVHM(+15.99)FDVVL	39757	92	9	531.769	2	80.87	77711000	1061.52	2.4	Oxidation (M)	13.6	5.05676	1046.24	9
TLLF	42873	92	4	493.303	1	86.24	71294000	492.295	1.3		9.7	5.18499	492.608	4
HGWPF	34853	92	5	643.299	1	72.2	66781000	642.291	0.5		-3.3	6.74113	642.705	5
FTVTL	40420	92	5	580.335	1	81.92	55544000	579.327	1.1		9.4	5.525	579.686	5
YSGSVPLL	38563	92	8	835.457	1	78.61	53141000	834.449	1.1		6.9	5.52432	834.956	8
KM(+15.99)PVGR	12750	92	6	352.198	2	29.16	40283000	702.385	-4.3	Oxidation (M)	-4.3	11.0008	686.867	6
C(+57.02)LLSGW	45215	92	6	735.35	1	90.77	39554000	734.342	0.6	Carbamidomethylation	8	5.51812	677.812	6
QGTPVFPR	17337	92	8	451.248	2	39.57	33017000	900.482	0.2		-5.3	9.75002	901.021	8
VC(+57.02)QVLGAVVDVR	33888	92	12	657.864	2	69.99	31555000	1313.71	1.3	Carbamidomethylation	17.2	5.80039	1257.5	12
LVLL	40621	92	4	457.339	1	81.91	31027000	456.331	1.8		15.6	5.525	456.619	4
VLPVPAF	48045	92	7	742.45	1	95.87	30025000	741.442	1		13.6	5.49499	741.917	7
K(+42.01)LGY	31578	92	4	522.293	1	66.08	29767000	521.285	2.1	Acetylation (Protein N-term)	-1.8	8.59088	479.57	4
LYDGTSLPPW	53283	92	10	1148.57	1	104.63	26895000	1147.55	2.6		-3.2	4.05003	1148.26	10
K(+42.01)PSLVALGPTGK	38330	92	12	605.365	2	78.34	25705000	1208.71	1.3	Acetylation (Protein N-term)	0.3	10.0027	1167.4	12
TALKTPDKLQQAALPLVSSTVKC(+57.02)	36435	92	23	823.796	3	74.89	25375000	2468.37	-0.2	Carbamidomethylation	2.4	9.18579	2412.84	23
SGTAFLLPY	43556	92	9	484.758	2	87.65	25356000	967.501	-0.8		7.4	5.23978	968.103	9
LLLVAQ	25346	92	6	656.434	1	54.66	24826000	655.427	0.5		13.9	5.525	655.826	6
VLPGPGDKPM	17652	92	10	505.771	2	39.72	24344000	1009.53	1.6		-3.1	5.8059	1010.21	10
LAAPLVSSTVC(+57.02)K	28739	92	12	623.348	2	60.91	19696000	1244.68	1.3	Carbamidomethylation	14.3	8.22225	1188.44	12
VTQLVSWVHQLVAAD	56007	92	15	833.452	2	109.21	17260000	1664.89	0.8		11.9	5.33209	1665.89	15
P(+42.01)C(+57.02)PALPPVLSGLSR	56286	92	14	753.412	2	109.68	17129000	1504.81	1.2	Acetylation (Protein N-term); Carbamidomethylation	7	8.67952	1406.69	14
TVGDLLKPATC(+57.02)GF	26462	92	13	689.855	2	56.41	16630000	1377.7	-0.4	Carbamidomethylation	7.7	5.49675	1321.54	13
K(+42.01)FPM	45559	92	4	564.286	1	91.9	16610000	563.278	2	Acetylation (Protein N-term)	-0.8	8.75005	521.673	4
LVPF	36439	92	4	475.293	1	75.35	15782000	474.284	4.3		9.2	5.525	474.593	4
FLGF	48310	92	4	483.261	1	95.26	14367000	482.253	1.3		9	5.525	482.572	4
TGNLHVGFL	38904	92	9	479.262	2	78.98	14254000	956.508	1.6		6.4	6.40151	957.084	9
NDDLMLLK	30616	92	8	481.255	2	64.38	13724000	960.495	1.4		-1.1	4.20781	961.134	8
YM(+15.99)FLNSQWVVSAAHC(+57.02)YK	50878	92	17	1060.49	2	100.87	13604000	2118.97	2	Oxidation (M); Carbamidomethylation	3.8	8.18415	2047.36	17
LVAPL	32164	92	5	512.345	1	65.68	13587000	511.337	0.9		12	5.525	511.655	5
YVDLGLPANKN	25521	92	11	602.322	2	55.35	13563000	1202.63	0.9		-4.1	5.83494	1203.34	11
VGFL	34082	92	4	435.261	1	70.75	13334000	434.253	1.9		10.4	5.49499	434.529	4
TVVHLGC(+57.02)VAK	13501	92	10	542.303	2	31.99	12945000	1082.59	0.5	Carbamidomethylation	12.5	7.91983	1026.25	10
HSLGPK	2806	92	6	319.685	2	8.23	12476000	637.355	0.7		-6.1	8.75721	637.728	6
K(+42.01)LPL	41428	92	4	512.346	1	84.01	11933000	511.337	2.5	Acetylation (Protein N-term)	2.1	8.75005	469.618	4
FLPLHR	14954	92	6	261.494	3	34.58	11796000	781.46	1.2		1.1	9.75653	781.944	6
SVLWQTK	20550	92	7	431.245	2	45.62	11485000	860.476	0.5		-1.8	8.4651	860.996	7
LVGVF	34402	92	5	534.33	1	71.05	11356000	533.321	2.6		14.6	5.525	533.66	5
TPVTLNKVEY	24672	92	10	582.32	2	53.2	11144000	1162.62	1.7		-3	5.66346	1163.32	10
VVPELLAEDEAHGK	28019	92	14	753.893	2	59.69	11039000	1505.77	-1.1		-3.5	4.39692	1506.66	14
NSASC(+57.02)PVTLLK	20030	92	11	595.317	2	44.45	10606000	1188.62	1.5	Carbamidomethylation	4.8	8.22225	1132.33	11
TVLLVAQK	21345	92	8	436.285	2	46.96	10408000	870.554	1.4		9.7	8.41011	871.076	8
VTPLYEGY	34358	92	8	941.462	1	70.78	10268000	940.454	0.6		-0.8	4.05003	941.035	8
L(+42.01)ALPQ	33114	92	5	583.345	1	68.85	9327600	582.338	0.7	Acetylation (Protein N-term)	4.3	5.525	540.653	5
TVYPLY	35765	92	6	755.398	1	73.68	9292000	754.39	0.1		3.1	5.18471	754.869	6
SNTGGLAR	3881	92	8	388.206	2	10.61	8409400	774.398	-0.2		-4.7	9.46507	774.823	8
NALTDLTGLQAK	25500	92	12	622.846	2	55.02	8389000	1243.68	0.3		-1.2	5.83568	1244.39	12
VVLQVTAGK	15728	92	9	457.787	2	36.63	8387500	913.56	0.6		9.7	8.72001	914.101	9
VALF	35307	92	4	449.276	1	71.97	8095900	448.269	0.9		12.6	5.49499	448.556	4
FYDTF	33075	92	5	692.302	1	68.4	6803400	691.285	12.8		0.1	4.05003	691.727	5
VLELNPR	16317	92	7	420.751	2	37.75	6756200	839.486	1		-1.3	5.97221	839.979	7
V(+42.01)ATVSLPR	32668	92	8	442.764	2	66.99	6732300	883.513	0.9	Acetylation (Protein N-term)	6.4	9.72004	841.995	8
LESLASSAVR	16234	92	10	516.788	2	37.35	6488500	1031.56	0.9		5	6.00211	1032.15	10
GPVLPVLR	29430	92	8	425.779	2	61.87	6087000	849.544	0.8		7.9	9.75002	850.06	8
VQLPLPK	26609	92	7	397.761	2	56.85	5942600	793.506	2		1.2	8.72001	793.993	7
VLQQDR	3254	92	6	379.712	2	9.04	5764800	757.408	1.4		-7	5.80652	757.835	6
FAPELLAGGSVSGDGK	28537	92	16	752.881	2	60.58	5728200	1503.76	-5.6		2.5	4.37026	1504.64	16
LWNHLF	43089	92	6	415.222	2	86.74	5576200	828.428	0.7		2.8	6.74113	828.956	6
QYANDNGVDGVWTYDDATK	35563	92	19	1066.46	2	73.23	5480900	2130.91	0.6		-22.1	4.05003	2132.16	19
SSYPGQLTGNLR	23571	92	12	646.833	2	51.3	5440900	1291.65	-0.2		-9.9	8.46278	1292.4	12
TLLFL	52516	92	5	606.388	1	103.44	5322800	605.379	2.2		13.5	5.18499	605.766	5
QSPLLGELR	26079	92	9	506.794	2	55.81	5310900	1011.57	2.1		-2.9	6.00211	1012.16	9
VVDLLR	19410	92	6	357.729	2	43.65	5215500	713.443	-0.3		8	5.80652	713.866	6
KTDPKLQQAALPLVSSTVKC(+57.02)	30956	92	20	1092.61	2	64.58	5148000	2183.2	2.5	Carbamidomethylation	-2.5	9.19714	2127.5	20
LPPLVF	52930	92	6	685.431	1	103.97	5141800	684.421	3.5		11.4	5.525	684.866	6
TYPVTLDK	15807	92	8	468.753	2	36.33	5032600	935.496	-4.1		-3.7	5.49812	936.06	8
LPSTEYGVPAP	17198	92	11	565.789	2	39.06	4883900	1129.57	-2.5		-1.7	4.05003	1130.25	11
YVLGY	30749	92	5	614.319	1	64.46	4756400	613.311	1.4		5	5.52358	613.702	5
VTVAFRHDNLY	27275	92	11	667.847	2	58.21	4720100	1333.68	1		0.1	6.71384	1334.48	11
LTDNDLLLLK	42386	92	10	1157.68	1	85.51	4642500	1156.67	1.4		3.9	4.20781	1157.36	10
LSWF	42940	92	4	552.283	1	87.22	4579800	551.274	1.7		4.9	5.525	551.634	4
LLGVTF	49072	92	6	649.393	1	97.68	4573900	648.385	1.2		13.5	5.525	648.79	6
VYEVPALK	25573	92	8	459.768	2	55.34	4367700	917.522	-0.1		3.7	5.97096	918.088	8
TLPPFL	49701	92	6	687.409	1	97.63	4353400	686.4	2		6.5	5.18499	686.839	6
TNWVVSAAHC(+57.02)YK	22035	92	12	718.343	2	48.54	3917700	1434.67	0.4	Carbamidomethylation	0.2	7.89836	1378.55	12
LAPATTT	9344	92	7	674.371	1	22.82	3770400	673.365	-0.7		3.7	5.525	673.756	7
LLLLVR	30959	92	6	363.765	2	64.86	3742500	725.516	0.2		14.9	9.75002	725.962	6
V(+42.01)ATVSGPVL	32822	92	9	442.764	2	67.67	3609100	883.501	13.8	Acetylation (Protein N-term)	14.7	5.49499	841.992	9
VC(+57.02)NY	6314	92	4	555.223	1	16.61	3574900	554.216	0	Carbamidomethylation	1.9	5.4884	497.565	4
QTVAVGVLK	17515	92	9	914.566	1	39.76	3532200	913.56	-0.9		9.7	8.75005	914.101	9
VVVPY	25224	92	5	576.34	1	54.44	3524600	575.332	1.9		9.7	5.49436	575.697	5
LDETLLDPWQK	46754	92	11	679.355	2	93.56	3510700	1356.69	2.2		-9.7	4.05003	1357.51	11
LFVF	49961	92	4	525.309	1	99.15	3232100	524.3	2.9		13.6	5.525	524.652	4
VLDLSPDGVHPK	21934	92	12	638.849	2	48.35	3218600	1275.68	0.7		-2.5	5.20966	1276.44	12
TFPLSGGH	10855	92	8	408.206	2	26.68	3182800	814.397	-0.8		-0.5	6.40151	814.885	8
MTSLTTEDTATYFC(+57.02)AR	37153	92	16	934.413	2	75.89	2980900	1866.81	-0.3	Carbamidomethylation	-2.5	4.36907	1811	16
TLLPL	44754	92	5	556.371	1	89.85	2940700	555.363	1.6		9.1	5.18499	555.707	5
QVPAAL	28084	92	6	598.357	1	59.77	2852200	597.349	1.6		6.5	5.525	597.704	6
LSLAKLVAQMFSEAAR	52756	92	16	578.992	3	103.83	2707400	1733.95	2.7		10.5	8.74786	1735.06	16
VPLTLL	43359	92	6	655.44	1	87.54	2581300	654.432	1.6		13.3	5.49499	654.838	6
LVPGFM(+15.99)	29607	92	6	679.347	1	62.43	2511400	678.341	-1.3	Oxidation (M)	10.7	5.525	662.84	6
PVVSF	30511	92	5	548.309	1	64.09	2485200	547.301	1.8		8.8	5.95499	547.644	5
AAAGLDLVVTNK	24824	92	12	586.338	2	53.68	2378000	1170.66	1.1		9.4	5.88036	1171.34	12
FEVK	6947	92	4	261.65	2	17.85	2372100	521.285	-0.2		-0.4	6.00142	521.606	4
LVVVPGSGF	41054	92	9	874.504	1	83.32	2326100	873.496	0.9		16	5.525	874.035	9
FFTPLSGHF	45332	92	9	526.765	2	90.71	2302800	1051.51	2.4		5.5	6.74113	1052.18	9
G(+42.01)VTLR	7720	92	5	294.181	2	19.71	2288200	586.344	6.8	Acetylation (Protein N-term)	2.4	9.75002	544.645	5
N(+42.01)C(+57.02)LLNSQWVVSAAHC(+57.02)Y	52560	92	16	982.445	2	103.47	2269400	1962.87	1.9	Acetylation (Protein N-term); Carbamidomethylation	7.1	6.7222	1808.05	16
FDPF	36789	92	4	525.235	1	75.53	2239400	524.227	2		0.5	4.05003	524.566	4
YLPTWM(+15.99)	36193	92	6	826.381	1	74.05	2236900	825.373	1.2	Oxidation (M)	1.2	5.52432	809.971	6
LALADF	40242	92	6	649.356	1	81.89	2191100	648.348	1.2		10.5	4.05003	648.748	6
FLGTY	24107	92	5	600.305	1	52.56	2112800	599.295	3.1		4.2	5.52432	599.675	5
ALPATTTK	5507	92	8	401.737	2	14.41	2096900	801.46	-0.8		-0.2	8.79505	801.928	8
LPLQDV	29270	92	6	684.392	1	61.65	2093700	683.385	-0.8		3.2	4.05003	683.793	6
LTFGDS	19420	92	6	639.299	1	43.57	2057800	638.291	0.8		1.2	4.05003	638.667	6
LLDPL	37019	92	5	570.351	1	76.14	2047400	569.342	1.5		6.3	4.05003	569.691	5
SAAHC(+57.02)YK	4364	92	7	418.69	2	11.65	1894100	835.365	-0.2	Carbamidomethylation	-3.1	7.946	778.876	7
VTGSPLLPY	47008	92	9	946.526	1	93.96	1769900	945.517	1.3		5.4	5.49436	946.098	9
NKLLEVALK	43428	92	9	514.324	2	87.93	1552800	1026.64	-9.8		2.6	8.59107	1027.26	9
TLDVLSSC(+57.02)LK	31045	92	10	568.306	2	65.11	1523700	1134.6	1.4	Carbamidomethylation	8.4	5.49675	1078.28	10
LSAPPR	5236	92	6	320.692	2	13.87	1509400	639.37	-0.1		-2.9	9.75002	639.744	6
WLQVR	18468	92	5	351.208	2	41.68	1496800	700.402	0.2		-0.9	9.75002	700.829	5
TGNVSLR	5873	92	7	373.711	2	15.35	1443000	745.408	-0.6		-1.9	9.41014	745.825	7
FSLPR	21752	92	5	310.182	2	48.07	1430600	618.349	1.3		-0.3	9.75002	618.725	5
SSPATLNSR	5551	92	9	466.743	2	14.5	1421300	931.472	-1.1		-7.1	9.46507	931.99	9
LLAPL	30640	92	5	526.361	1	64.38	1315300	525.353	2.6		11.6	5.525	525.681	5
LLFEK	18865	92	5	325.2	2	42.27	1126500	648.385	0.5		3	6.00142	648.791	5
TYVTL	30483	92	5	596.329	1	64	877140	595.322	0		5.3	5.18488	595.685	5
VVLGAGRAN	8940	92	9	428.753	2	22.12	863910	855.493	-0.5		7	9.72004	855.982	9
VAQLR	4211	92	5	293.688	2	11.31	857190	585.36	1.2		1.8	9.72004	585.697	5
K(+42.01)GTLAFPDDQWK	49118	92	12	724.363	2	97.74	830050	1446.71	-2.5	Acetylation (Protein N-term)	-13.5	5.95976	1405.55	12
FLTPSL	26288	92	6	677.386	1	56.21	661090	676.38	-1.8		7.3	5.525	676.801	6
TVEALK	9661	92	6	660.392	1	23.73	430110	659.385	-0.5		1.7	5.66363	659.772	6
LLSTR	4448	92	5	295.187	2	11.85	299860	588.36	0.2		1.6	9.75002	588.697	5
VEKVVR	3082	92	6	365.235	2	8.62	180820	728.455	2		0.7	8.71788	728.88	6
HEGLNLDVLEGNEQFLNAAK	41187	91	20	1106.06	2	82.58	1199700000	2210.1	0.2		-10.1	4.39697	2211.39	20
SSGSSYPSLL	37447	91	10	997.485	1	76.8	489470000	996.476	1		0.3	5.23978	997.057	10
V(+42.01)SLKPATC(+57.02)GF	33834	91	10	561.288	2	69.95	464970000	1120.56	1.8	Acetylation (Protein N-term); Carbamidomethylation	7.7	8.19272	1022.22	10
LPDWMV	45231	91	6	380.688	2	90.77	367360000	759.362	-2.6		3.9	4.05003	759.912	6
FVELGNY	35536	91	7	841.409	1	73.37	286620000	840.402	-0.5		2.1	4.05003	840.919	7
VTYPVDF	41174	91	7	840.413	1	83.22	165970000	839.407	-0.9		4.1	4.05003	839.931	7
HLDLPGTC(+57.02)GLK	27005	91	11	605.817	2	58.02	138050000	1209.62	1.7	Carbamidomethylation	0.2	6.73448	1153.35	11
LLTHPNFDGNTLDNDLM(+15.99)LKL	48747	91	20	767.392	3	97.19	122950000	2299.15	0.6	Oxidation (M)	-4	4.41334	2284.59	20
ALM(+15.99)QGDC(+57.02)NLVVY	34942	91	12	699.823	2	71.84	115350000	1397.63	0.1	Oxidation (M); Carbamidomethylation	10	4.05003	1325.55	12
LSSPAVL	27638	91	7	686.409	1	58.79	109150000	685.401	0.8		10.4	5.525	685.809	7
LC(+57.02)VGFL	49214	91	6	708.376	1	98.11	96103000	707.368	1.5	Carbamidomethylation	16.7	5.51812	650.829	6
SVHMFDVVL	51259	91	9	523.773	2	101.06	94644000	1045.53	3.6		13.6	5.05676	1046.24	9
SGTFALLPSY	42117	91	10	528.274	2	84.1	92175000	1054.53	0.2		6.6	5.23978	1055.18	10
VPGVSLPR	18439	91	8	412.754	2	41.91	69854000	823.492	1.9		3.3	9.72004	823.98	8
LLGDVF	43899	91	6	663.372	1	88.36	66582000	662.364	0.9		10.7	4.05003	662.774	6
TFLPL	50284	91	5	590.354	1	99.15	57443000	589.347	-0.7		8.1	5.18499	589.723	5
NPSNSVLAM(+15.99)QTK	14384	91	12	653.325	2	33.4	51814000	1304.64	-2.5	Oxidation (M)	-6.6	8.75005	1289.46	12
LLTHPNFDGNTLDNDLMLLKLSSPATLNSR	53907	91	30	1104.24	3	105.55	43070000	3309.7	2.2		-7.3	5.29736	3311.72	30
C(+57.02)M(+15.99)GKVTSPNSLGSGHSLDTGSYR	27936	91	23	809.702	3	58.97	41666000	2426.1	-4.6	Carbamidomethylation; Oxidation (M)	-12.3	8.20626	2354.58	23
LGFL	40946	91	4	449.277	1	83.48	38760000	448.269	2.2		10	5.525	448.556	4
QLQAALPLLSNAAC(+57.02)R	39848	91	15	813.443	2	80.87	38322000	1624.87	0.3	Carbamidomethylation	7.5	8.24971	1568.84	15
NLLPSSTGAAK	13902	91	11	529.796	2	32.96	37758000	1057.58	1.5		-0.5	8.75005	1058.19	11
K(+42.01)ATGKMANSTVR	13096	91	12	653.355	2	31.15	30565000	1304.69	5.9	Acetylation (Protein N-term)	-8.7	11.1663	1263.47	12
QFSSPATLNSR	13050	91	11	604.312	2	31.04	29608000	1206.6	8.4		-7.8	9.75002	1207.29	11
QLTLDVPGMK	36148	91	10	551.303	2	74.18	27088000	1100.59	2.1		0.1	5.83568	1101.32	10
EFNSPADKPLAY	27304	91	12	676.33	2	58.04	26412000	1350.65	0.1		-9.5	4.37043	1351.46	12
RPLFGPDLPK	28144	91	10	570.333	2	59.49	25204000	1138.65	2.2		-6.7	8.74773	1139.35	10
QGTPLFPR	22551	91	8	458.257	2	49.11	25040000	914.497	1.3		-5.7	9.75002	915.047	8
NLTVPVALH	29534	91	9	482.285	2	62.18	24123000	962.555	0.5		8.8	6.74113	963.131	9
FTPVLPF	55669	91	7	820.461	1	108.72	24098000	819.453	0.7		9.7	5.525	819.986	7
DNGNLVLYDR	23316	91	10	589.795	2	51.33	23758000	1177.57	1.9		-8.4	4.20781	1178.25	10
PVWA	21164	91	4	472.256	1	47.09	22700000	471.248	2		3.5	5.95499	471.549	4
TVLDPL	39853	91	6	657.383	1	81.38	22146000	656.375	1.3		6	4.05003	656.768	6
LVVQY	23526	91	5	621.361	1	50.99	22028000	620.353	-0.1		7.4	5.52432	620.737	5
GFDFLDR	34688	91	7	435.212	2	71.43	21359000	868.408	1.7		-2.5	4.20781	868.932	7
GNTLDNDLMLLK	42429	91	12	673.853	2	85.51	21061000	1345.69	0.1		-1.9	4.20781	1346.55	12
VGSSNYPELL	44150	91	10	1078.54	1	89.15	20578000	1077.53	1.4		-0.1	4.05003	1078.17	10
VVTAALLAGGSVSGDGK	28200	91	17	751.414	2	59.62	20235000	1500.81	-0.7		14.3	5.8059	1501.68	17
PALNVDNSVTK	15282	91	11	579.311	2	35.69	16908000	1156.61	-0.5		-3.5	6.26033	1157.27	11
FTPALPF	52470	91	7	792.429	1	103.41	15519000	791.422	0.4		7.3	5.525	791.933	7
ADLVNNLGTLAR	33848	91	12	628.852	2	69.95	15482000	1255.69	1.1		3.1	5.88121	1256.41	12
G(+42.01)VPELLAGGSVSGDGKNTLR	29186	91	20	657.029	3	61.38	15269000	1968.03	19.6	Acetylation (Protein N-term)	-3.2	6.06975	1927.12	20
FVDPF	45006	91	5	624.304	1	90.48	15092000	623.295	1.9		4.7	4.05003	623.696	5
F(+42.01)GVMDDGVDGEWTYDDATK	38891	91	19	1081.95	2	78.45	15021000	2161.88	0.2	Acetylation (Protein N-term)	-14.8	4.05003	2121.19	19
KSPHVGGVGTLGH	8950	91	13	415.895	3	21.93	12076000	1244.66	-0.2		-2.8	8.76417	1245.39	13
VLGGYF	35710	91	6	655.346	1	73.34	11683000	654.338	1.5		8.7	5.49436	654.753	6
FPAL	33764	91	4	447.26	1	68.27	11568000	446.253	0.7		6.8	5.525	446.54	4
APGVAC(+57.02)C(+57.02)DWPGVC(+57.02)GDR	31044	91	16	888.866	2	65.16	11309000	1775.72	-0.5	Carbamidomethylation	2.7	4.20787	1605.82	16
LSFL	41312	91	4	479.287	1	83.68	11099000	478.279	1.8		9.6	5.525	478.582	4
FGFPVDH	30790	91	7	409.696	2	64.61	10882000	817.376	2.2		1.1	5.07671	817.887	7
K(+42.01)SLDGSLTNPR	21078	91	11	615.329	2	46.91	10366000	1228.64	2.5	Acetylation (Protein N-term)	-12.1	8.74773	1187.3	11
LVTGPF	33034	91	6	633.361	1	68.88	10163000	632.353	1.1		8.1	5.525	632.748	6
TVLLVAQR	23414	91	8	450.288	2	50.7	9996600	898.56	0.4		9.1	9.41014	899.089	8
YYC(+57.02)TVLDAHGPR	19833	91	12	726.34	2	44.6	9967100	1450.67	-1.1	Carbamidomethylation	-4.2	6.73357	1394.55	12
FTQL	18525	91	4	508.277	1	41.4	9717900	507.269	0.3		2.4	5.525	507.58	4
VDLGLPANNK	20023	91	10	520.791	2	44.29	9330700	1039.57	1.4		-2.8	5.8059	1040.17	10
DSGKPVSMASNTGVAAR	13596	91	17	824.407	2	31.99	9264800	1646.8	-3.4		-5.2	8.74773	1647.81	17
FGVELGNHF	34936	91	9	510.252	2	72.26	8639600	1018.49	1.9		2.6	5.24024	1019.11	9
TLLSTF	27939	91	6	681.382	1	59.49	7888700	680.375	0.7		8.2	5.18499	680.789	6
QSLSKTVQC(+57.02)ADK	8675	91	12	682.846	2	21.82	7795600	1363.68	0.1	Carbamidomethylation	-8.3	8.19762	1307.47	12
TSADQLR	4955	91	7	395.707	2	12.74	7594000	789.398	0.6		-7.4	5.49846	789.834	7
VVSLDGSLTNPH	22843	91	12	619.822	2	49.69	7385600	1237.63	-0.9		1.5	5.07557	1238.35	12
K(+42.01)PDWM	45531	91	5	718.322	1	91.1	7183600	717.316	-1.1	Acetylation (Protein N-term)	-8	5.83568	675.796	5
DGGGPVLRPPPQVR	26366	91	14	482.273	3	56.54	7146300	1443.79	1		-11.4	9.59871	1444.64	14
TGYPLDTVR	19088	91	9	511.27	2	42.84	7055700	1020.52	0.6		-4.7	5.49829	1021.12	9
RLPPVSK	14959	91	7	398.75	2	34.66	6971200	795.497	-13.5		-4.4	11.0008	795.97	7
FLTNL	33891	91	5	607.348	1	70.2	6928300	606.338	5.6		6.2	5.525	606.711	5
LLVAQL	34954	91	6	656.434	1	71.98	6523600	655.427	0.4		13.9	5.525	655.826	6
LVVQSNPK	7936	91	8	442.764	2	20.19	6295900	883.513	0		-1.1	8.75005	884.032	8
LVQVSNPK	8168	91	8	442.764	2	20.19	6295900	883.513	0		-1.1	8.75005	884.032	8
ALPTLGLAVDHR	24838	91	12	421.579	3	53.76	6284500	1261.71	0.6		5.3	6.78944	1262.46	12
K(+42.01)RPF	18554	91	4	295.177	2	41.98	6219400	588.338	0.4	Acetylation (Protein N-term)	-7.2	11.0008	546.662	4
VLLTL	44501	91	5	558.388	1	89.43	6004100	557.379	2.4		14.9	5.49499	557.723	5
SSVQVELVK	19719	91	9	494.788	2	43.91	5941800	987.56	1.9		3.9	5.7182	988.136	9
EFDTNLC(+57.02)ALH	25204	91	10	610.274	2	54.29	5927600	1218.53	0.4	Carbamidomethylation	0.3	4.35326	1162.27	10
TVFGLMLK	49958	91	8	908.529	1	99.29	5896100	907.52	2		11.5	8.41011	908.159	8
VSVEDDVLVLK	37561	91	11	608.347	2	77.1	5622800	1214.68	2.8		9.2	4.05003	1215.39	11
VVAPPER	6486	91	7	384.224	2	16.97	5324300	766.434	-0.6		-1	5.97221	766.885	7
QGLVSWGYGC(+57.02)AAGK	32516	91	14	727.348	2	67.73	5284900	1452.68	-0.1	Carbamidomethylation	2.1	8.19749	1396.57	14
HFREPL	16431	91	6	399.717	2	37.58	5140000	797.418	1.3		-6.2	6.74965	797.901	6
ALLVMK	19020	91	6	337.717	2	42.85	5122100	673.42	0.1		11.6	8.79505	673.908	6
FAGVDMR	18897	91	7	398.196	2	42.14	5080700	794.375	3.4		2.3	5.83636	794.918	7
M(+15.99)ATTTSELLVK	24477	91	11	605.325	2	53.2	4978300	1208.63	2.4	Oxidation (M)	5.2	5.75298	1193.41	11
TAYPVDFK	24022	91	8	470.743	2	52.05	4890400	939.47	1.4		-2.2	5.49812	940.05	8
QELLFPELDYDK	47708	91	12	755.378	2	95.45	4470200	1508.74	1		-10.1	4.05003	1509.65	12
YLPPWMR	40545	91	7	481.75	2	82.11	4470100	961.484	1.6		-4.2	8.7476	962.168	7
VETLENDLAQLR	43661	91	12	700.872	2	87.79	4097300	1399.73	-0.6		-5.3	4.13739	1400.53	12
RPLLTER	6888	91	7	442.769	2	17.73	4051000	883.524	0.1		-7.2	9.59884	884.035	7
LLGPNC(+57.02)PGLLK	27766	91	11	591.34	2	58.93	3873600	1180.66	1.1	Carbamidomethylation	6.3	8.22225	1124.4	11
WSTLDNDLLLLK	54104	91	12	715.899	2	106.13	3831900	1429.78	1.1		2.2	4.20781	1430.64	12
YAPVL	41229	91	5	562.324	1	83.21	3823800	561.316	1.6		6.9	5.52432	561.67	5
FADLLEK	23949	91	7	418.232	2	51.81	3806300	834.449	1.1		1.3	4.37026	834.956	7
LLLVGATGY	40520	91	9	906.531	1	82.37	3796200	905.522	1.8		14.6	5.52432	906.077	9
QVTVR	3474	91	5	301.685	2	9.52	3681200	601.355	0.8		-0.3	9.75002	601.696	5
LLLADGK	13807	91	7	365.229	2	32.24	3511400	728.443	1.2		5.4	5.83568	728.877	7
TGPVFDSLVR	28759	91	10	545.8	2	60.6	3458500	1089.58	3.2		3.5	5.49846	1090.23	10
LDFL	43761	91	4	507.283	1	88.34	3288200	506.274	2.4		6.9	4.05003	506.592	4
YLSTGDYLDLVGWP	53626	91	14	799.888	2	105.29	3249200	1597.77	-3.5		1.2	4.05003	1598.75	14
ESGGLAVLVGTVTDDK	47781	91	16	780.909	2	95.46	3082300	1559.8	0.1		4.2	4.05003	1560.7	16
ALLALK	17979	91	6	314.724	2	40.86	2926100	627.432	0.8		11.1	8.79505	627.816	6
TSGHF	28097	91	5	548.247	1	59.43	2751100	547.239	1		-2.3	6.40151	547.561	5
LQVTVNR	13063	91	7	415.248	2	30.99	2673600	828.482	-0.4		0	9.75002	828.956	7
FFPSLR	30376	91	6	383.716	2	63.45	2562200	765.417	0.4		2.5	9.75002	765.899	6
FLGSC(+57.02)F	39079	91	6	730.323	1	79.59	2381600	729.316	0.7	Carbamidomethylation	10.7	5.51812	672.792	6
TLDNDLALLDR	34174	91	11	629.837	2	70.68	2330800	1257.66	3.1		-2.2	4.05003	1258.38	11
YLPTWMR	36836	91	7	483.748	2	75.31	2195400	965.479	1.8		-3.3	8.7476	966.157	7
VVFPW	53418	91	5	647.356	1	105.05	2186600	646.348	0.9		8.7	5.49499	646.776	5
LLPLLL	57447	91	6	681.492	1	111.57	2144600	680.484	1.5		17.4	5.525	680.918	6
LLVW	45615	91	4	530.335	1	91.51	2113600	529.326	3.1		10.9	5.525	529.671	4
LSVFPR	16041	91	6	359.716	2	36.69	2111600	717.417	0.6		3.9	9.75002	717.856	6
FTATLL	38377	91	6	665.386	1	78.29	2090800	664.38	-1.1		10.8	5.525	664.79	6
NLFK	10127	91	4	521.308	1	24.73	2074900	520.301	0.1		-0.8	8.75005	520.622	4
K(+42.01)VPL	32514	91	4	498.33	1	67.71	2045800	497.321	2.1	Acetylation (Protein N-term)	2.5	8.75005	455.591	4
TVSPAFL	41233	91	7	734.409	1	83.32	1872300	733.401	1.5		9.5	5.18499	733.852	7
TM(+15.99)PSLC(+57.02)R	7593	91	7	440.709	2	19.25	1669200	879.394	9.2	Oxidation (M); Carbamidomethylation	0.6	7.9099	806.994	7
WGTPATF	41191	91	7	779.373	1	83.46	1554700	778.365	0.8		0.3	5.525	778.851	7
LLWL	54329	91	4	544.351	1	106.59	1553500	543.342	3.1		10.5	5.525	543.698	4
KFTPLSGHF	25147	91	9	517.277	2	54.27	1510700	1032.54	-0.5		-1.2	8.75721	1033.18	9
VLPGEL	28065	91	6	627.372	1	59.37	1474100	626.364	1.9		6.3	4.05003	626.742	6
FC(+57.02)TPGAL	29227	91	7	765.359	1	61.82	1465300	764.353	-1.7	Carbamidomethylation	8.2	5.51812	707.838	7
K(+42.01)MLR	13721	91	4	295.178	2	32.44	1433500	588.342	0.2	Acetylation (Protein N-term)	-2.7	11.0008	546.727	4
YLLPTW	53889	91	6	792.431	1	105.54	1426200	791.422	2.2		3.1	5.52432	791.933	6
FETW	34149	91	4	582.258	1	70.43	1394800	581.249	4.3		-2.3	4.05003	581.617	4
LLNLGK	13149	91	6	657.429	1	31.28	1319600	656.422	-0.9		3.6	8.75005	656.814	6
VVPELLAGGSVSGDKG	28053	91	16	1484.79	1	59.67	1209200	1483.79	-2.6		6.3	4.37015	1484.65	16
LPLGK	8157	91	5	264.181	2	20.57	1161100	526.348	0.1		1.7	8.75005	526.669	5
VLEVAPLR	22058	91	8	448.782	2	48.41	1154500	895.549	1.3		8.2	5.97221	896.085	8
GPAVWR	13318	91	6	343.193	2	31.64	1139800	684.371	1.9		-1.4	9.75002	684.786	6
TLGLL	35233	91	5	516.34	1	73.19	1103200	515.332	1.9		10.3	5.18499	515.643	5
LLVSGGAGF	34684	91	9	820.456	1	71.77	1046500	819.449	-0.9		14.4	5.525	819.944	9
K(+42.01)KPVLVGGPK	12300	91	10	532.845	2	29.41	1006700	1063.68	0.8	Acetylation (Protein N-term)	-3.5	10.3021	1022.28	10
TVLTF	41527	91	5	580.335	1	83.91	964530	579.327	1.6		9.4	5.18499	579.685	5
TLVPK	8945	91	5	557.366	1	22.4	791180	556.359	0.5		1.8	8.41011	556.695	5
LVLEVLNNALSGR	50211	91	13	699.411	2	99.5	784750	1396.8	2.2		9.2	6.00211	1397.62	13
LDSVLDVVR	35527	91	9	508.294	2	73.13	694750	1014.57	2.3		7.9	4.20781	1015.16	9
YSWFLNSDDLTLLK	55468	91	14	857.938	2	108.28	681740	1713.86	-0.4		-0.9	4.20781	1714.91	14
YVTPW	36145	91	5	665.33	1	74.29	560760	664.322	1.5		-0.3	5.52432	664.748	5
VLPVLDGK	21843	91	8	840.518	1	48.2	532580	839.512	-0.8		6.6	5.8059	840.019	8
FDLH	11524	91	4	266.132	2	27.8	500230	530.249	1.1		-0.1	5.07671	530.573	4
K(+42.01)WPLY	52600	91	5	748.403	1	103.47	468200	747.396	-0.3	Acetylation (Protein N-term)	-3.9	8.59088	705.843	5
VVGPR	3282	91	5	264.168	2	9.09	355710	526.323	-0.9		1.9	9.72004	526.63	5
C(+57.02)GAAGK	3222	91	6	563.261	1	8.88	124780	562.253	0.7	Carbamidomethylation	1.4	8.22225	505.589	6
TLVDTR	7320	91	6	352.7	2	18.59	42949	703.386	-0.6		-1.4	5.49846	703.785	6
VTGSPLLPTY	42653	90	10	1047.57	1	86.41	178430000	1046.56	1.9		4.7	5.49436	1047.2	10
TVYPVDF	40893	90	7	840.413	1	83.22	165970000	839.407	-0.9		4.1	4.05003	839.931	7
TC(+57.02)AANSLPY	24146	90	9	498.727	2	52.45	132080000	995.438	0.7	Carbamidomethylation	2	5.18334	939.044	9
VPGSLPLPYN	44920	90	10	1056.57	1	90.32	99213000	1055.57	1.9		1	5.49436	1056.21	10
VSGSPLLTP	31935	90	9	870.494	1	65.48	98420000	869.486	0.7		5.9	5.49499	870.002	9
VNWLDYTLAAN	47094	90	11	640.325	2	93.78	90733000	1278.62	8.5		2	4.05003	1279.4	11
FVELGSF	46575	90	7	798.403	1	93.22	74968000	797.396	0.3		8.9	4.05003	797.894	7
LSSAPTLNSR	12856	90	10	1045.56	1	30.02	67017000	1044.56	0.6		-3.3	9.75002	1045.15	10
LALVM(+15.99)	36031	90	5	562.328	1	73.5	64343000	561.32	1.8	Oxidation (M)	15.5	5.525	545.735	5
NDSLTSPNSLPSGHSLNTGSY	33121	90	21	1074.5	2	68.67	56217000	2146.98	1.4		-17.3	5.07671	2148.2	21
TFVTL	40148	90	5	580.335	1	81.92	55544000	579.327	1.1		9.4	5.18499	579.686	5
PATTAAAPVLSDSSC(+57.02)K	26701	90	16	788.379	2	57.44	54471000	1574.76	-11.3	Carbamidomethylation	3.3	6.21593	1518.69	16
LVVAF	38808	90	5	548.346	1	78.97	51284000	547.337	2.2		16.8	5.525	547.687	5
LPDWMFT	55175	90	7	909.419	1	107.5	48037000	908.41	1.6		1.8	4.05003	909.059	7
SLQVLVVTDGER	30256	90	12	658.365	2	63.17	45452000	1314.71	0.4		3.3	4.36878	1315.47	12
KM(+15.99)SSPATLNSR	13293	90	11	604.312	2	31.04	29608000	1206.6	5.7	Oxidation (M)	-9.1	11.0008	1191.36	11
LLTHPNYHD	22171	90	9	555.274	2	48.24	29067000	1108.53	2.7		-9.4	5.99364	1109.19	9
QSSGLYSLSSVVSVTSSSGAPVTC(+57.02)NVAHPATNKT	44117	90	34	1131.89	3	88.58	27612000	3392.65	1.7	Carbamidomethylation	3.6	8.20639	3337.63	34
TLGALDVPGMK	35869	90	11	551.303	2	74.18	27088000	1100.59	2.1		5	5.49829	1101.32	11
LLLPF	55648	90	5	602.393	1	108.55	26571000	601.384	2.6		12.6	5.525	601.777	5
LVVLL	48953	90	5	556.408	1	97.3	25309000	555.4	2		19.8	5.525	555.75	5
K(+42.01)SNFPR	11122	90	6	395.714	2	27.09	22666000	789.413	0.3	Acetylation (Protein N-term)	-11.5	11.0008	747.842	6
TVSPATLL	40383	90	8	801.472	1	81.68	22097000	800.464	0.1		9.8	5.18499	800.94	8
LNSSYVVSAAHC(+57.02)YK	48361	90	14	799.878	2	96.16	21538000	1597.76	-9.3	Carbamidomethylation	2.7	8.18415	1541.73	14
YTDANTDPRLQQAALPLLSNAAC(+57.02)R	45683	90	24	887.113	3	91.71	20816000	2658.32	-0.5	Carbamidomethylation	-10	5.9534	2602.88	24
LSTGDYLPWPMR	51541	90	12	718.356	2	101.52	20153000	1434.7	1.2		-5.8	5.83568	1435.65	12
SDGKPVW	18815	90	7	394.7	2	42.12	20146000	787.386	0		-6.9	5.55279	787.86	7
K(+42.01)MLL	47633	90	4	546.333	1	94.94	19379000	545.325	2.8	Acetylation (Protein N-term)	5.6	8.75005	503.699	4
LLAVM(+15.99)	18448	90	5	562.328	1	40.85	18922000	561.32	2.2	Oxidation (M)	15.5	5.525	545.735	5
QVSEYTSHF	21102	90	9	549.253	2	46.51	18491000	1096.48	9		-6.8	5.24018	1097.13	9
SGSSYPSLLQC(+57.02)LK	42718	90	13	720.365	2	86.38	18373000	1438.71	2.5	Carbamidomethylation	4.44089e-16	7.91893	1382.58	13
VLYNPSN	12502	90	7	806.403	1	29.76	18261000	805.397	-1.3		-2.7	5.49436	805.875	7
NVVLLSPH	20929	90	8	439.759	2	46.48	17498000	877.502	1.4		6.9	6.74113	878.027	8
LGPFL	45328	90	5	546.333	1	91.74	17094000	545.321	7.6		8.4	5.525	545.671	5
VNGSLPLPN	27880	90	9	910.5	1	59.1	17019000	909.492	1.1		0.4	5.49499	910.026	9
VGVLL	35473	90	5	500.345	1	73.13	16773000	499.337	1.7		15.6	5.49499	499.644	5
NDSLTSPNSLPTGHSLETGSY	36455	90	21	1089.01	2	74.52	16685000	2175.99	2.2		-17.2	4.35309	2177.24	21
LALELAC(+57.02)TR	27747	90	9	523.788	2	58.66	16431000	1045.56	1.5	Carbamidomethylation	8.8	5.99494	989.19	9
ALPF	34096	90	4	447.261	1	70.48	15950000	446.253	2.4		6.8	5.57002	446.54	4
TVLLGL	36561	90	6	615.409	1	75.01	15296000	614.4	2.6		14.5	5.18499	614.774	6
VVVSPPFVF	56348	90	9	495.788	2	109.68	13007000	989.558	2		18.4	5.49499	990.195	9
YGKY	13206	90	4	530.259	1	31.16	12084000	529.254	-3.6		-6.9	8.4974	529.585	4
VLDVLHPGR	20719	90	9	503.296	2	45.6	12003000	1004.58	0.8		2.8	6.71464	1005.17	9
VLGPF	34860	90	5	532.315	1	70.44	11749000	531.306	3.3		8.8	5.49499	531.644	5
LLEEVALLPSK	35842	90	11	606.367	2	73.95	11421000	1210.72	1.7		7.9	4.5314	1211.45	11
TFLF	48985	90	4	527.288	1	96.42	11398000	526.279	2.3		8.7	5.18499	526.624	4
LLPEWY	49897	90	6	820.424	1	98.68	11322000	819.417	0.1		0.3	4.05003	819.943	6
FGLPR	17908	90	5	295.177	2	40.61	10928000	588.338	0.6		0.1	9.75002	588.699	5
FGLMGDNAPLGR	34716	90	12	624.315	2	71.53	10730000	1246.61	1.8		-0.2	5.83636	1247.42	12
TSYTDF	25808	90	6	733.303	1	55.17	10264000	732.297	-0.6		-4.2	4.05003	732.735	6
TVLPEPVK	25191	90	8	441.769	2	54.12	10054000	881.522	1.5		0.9	5.66363	882.055	8
VAGALEVVR	16414	90	9	457.277	2	38.03	10009000	912.539	0.2		11.6	5.97221	913.073	9
TVGLPVY	40840	90	7	748.425	1	82.93	9519500	747.417	1		8.2	5.18488	747.878	7
LGGTPGVLR	14090	90	9	435.264	2	33.15	9009000	868.513	1		3.8	9.75002	869.02	9
TLGTVGAGR	6958	90	9	416.238	2	17.92	8785000	830.461	0.3		2.7	9.41014	830.929	9
VMVELERGPL	37756	90	10	571.816	2	77	8784400	1141.62	1.2		4.4	4.53128	1142.37	10
VMVELEGLPR	37479	90	10	571.816	2	77	8784400	1141.62	1.2		4.4	4.53128	1142.37	10
LAQAGPTLH	10517	90	9	454.253	2	25.34	8383200	906.492	0.2		1.8	6.74113	907.025	9
LLLGSANLNQR	22663	90	11	599.849	2	49.72	8318500	1197.68	-0.1		0.8	9.75002	1198.37	11
LSTVPK	7108	90	6	644.398	1	17.93	8037200	643.39	0.3		1	8.75005	643.773	6
TVLPL	45037	90	5	542.356	1	89.83	7929000	541.347	1.7		9.5	5.18499	541.681	5
TLLNAANVK	16886	90	9	472.283	2	38.8	7375700	942.55	1.3		3.8	8.41011	943.099	9
K(+42.01)DGC(+57.02)QGMGLPVGK	27436	90	13	694.837	2	58.44	7115400	1387.66	0.2	Acetylation (Protein N-term); Carbamidomethylation	-5.6	8.19762	1289.52	13
YC(+57.02)TVLC(+57.02)MTLK	15005	90	10	644.808	2	34.92	7053200	1287.6	-0.6	Carbamidomethylation	12.1	8.04528	1174.5	10
LLPSGSVSHL	26636	90	10	505.288	2	56.85	7041500	1008.56	1.7		8	6.74113	1009.16	10
SFLSNFR	36303	90	7	435.728	2	74.44	6805400	869.439	1.8		-0.2	9.46507	869.963	7
PLVSSTVC(+57.02)K	10436	90	9	495.768	2	25.56	6403100	989.521	-0.3	Carbamidomethylation	6.9	8.63865	933.124	9
LSLLVAQM(+15.99)FSEAAR	49252	90	14	776.414	2	97.95	6369400	1550.81	0.8	Oxidation (M)	12.6	6.00211	1535.81	14
NSVVQC(+57.02)K	3348	90	7	417.711	2	9.33	6018700	833.407	-0.2	Carbamidomethylation	-0.8	8.22225	776.902	7
FVLGY	39029	90	5	598.325	1	79.74	5954300	597.316	2.6		9.1	5.52432	597.702	5
FLEPL	39315	90	5	618.35	1	79.98	5944900	617.342	1		5.3	4.05003	617.734	5
VLQLETAAGAALR	33996	90	13	656.883	2	70.51	5905400	1311.75	0.8		10.2	5.97221	1312.51	13
NPQLVVATGPR	18240	90	11	576.331	2	41.59	5578800	1150.65	0.9		-1.8	9.75002	1151.32	11
YGEDFLTNLR	45493	90	10	614.303	2	91.15	5555700	1226.59	-1.9		-7	4.37026	1227.32	10
FPTLGNK	18348	90	7	388.719	2	41.53	5350000	775.423	0.5		-3.5	8.75005	775.892	7
FALPK	13953	90	5	288.181	2	32.97	5302000	574.348	0.1		2.9	8.75005	574.712	5
NHLF	12301	90	4	530.272	1	29.59	5108600	529.265	0.1		-0.1	6.74113	529.589	4
LALPDLY	49989	90	7	804.451	1	99.29	4924100	803.443	1		6.8	4.05003	803.942	7
TLPFL	51586	90	5	590.356	1	102.03	4575800	589.347	2.5		8.1	5.18499	589.723	5
K(+42.01)GSVLAVC(+57.02)PK	26283	90	10	550.811	2	56.15	4413300	1099.61	2.1	Acetylation (Protein N-term); Carbamidomethylation	5.9	9.31409	1001.24	10
QYADDDGVDGEWTYDDAKT	31511	90	19	1082.44	2	65.81	4406500	2162.86	1.3		-29.8	4.05003	2164.11	19
MPELGK	11761	90	6	337.681	2	28.41	4360500	673.347	1.3		-3.7	5.75298	673.822	6
GFEVVDELK	33349	90	9	518.272	2	69.25	4299000	1034.53	0.6		0.2	4.13739	1035.15	9
EYLPLTGL	50640	90	8	905.499	1	100.37	4160200	904.49	0.9		3.9	4.05003	905.046	8
D(+42.01)TFENLSVPLLER	49680	90	13	787.908	2	98.72	3948200	1573.8	1.9	Acetylation (Protein N-term)	-3.2	4.13739	1532.69	13
VELGNTFH	16730	90	8	458.73	2	38.36	3890200	915.445	1.4		-0.5	5.23893	915.989	8
LGLNVPR	21097	90	7	384.74	2	46.91	3865500	767.465	1.1		1.8	9.75002	767.916	7
K(+42.01)SPVVL	31969	90	6	684.43	1	66.47	3676900	683.422	1	Acetylation (Protein N-term)	5.9	8.75005	641.8	6
ELEAGATVEVK	14692	90	11	573.305	2	33.95	3523000	1144.6	-1.4		0.3	4.25277	1145.26	11
TLVTL	33229	90	5	546.351	1	69.05	3400200	545.342	1.5		10.4	5.18499	545.669	5
K(+42.01)LPDLLHK	34143	90	8	335.875	3	70.61	3319600	1004.6	0.8	Acetylation (Protein N-term)	-4.7	8.59836	963.175	8
LALVMR	21025	90	6	351.721	2	46.48	3068000	701.426	1.4		11	9.75002	701.921	6
VVNTNVPR	7929	90	8	449.759	2	20.14	3047900	897.503	-0.1		-1.2	9.72004	898.018	8
LLPDLVAQK	29474	90	9	498.809	2	62.31	2915700	995.601	1.1		4.9	5.83568	996.201	9
PPWMR	32911	90	5	343.676	2	68.27	2890000	685.337	0.9		-6.7	10.18	685.837	5
EAGAEAFYELLHGLPNLTEEQR	55153	90	22	829.742	3	107.75	2838500	2486.21	-1.6		-13.2	4.31831	2487.67	22
LVGKM(+15.99)	23872	90	5	563.321	1	52.11	2645400	562.315	-2.2	Oxidation (M)	5.6	8.75005	546.723	5
VSLLVHPFPLPY	55091	90	12	691.399	2	107.68	2602700	1380.78	1.4		12.5	6.71026	1381.66	12
VVPALH	10551	90	6	318.197	2	25.45	2532700	634.38	-0.2		9.2	6.71112	634.767	6
Y(+42.01)TSNTGGLAR	24407	90	10	541.259	2	52.9	2506600	1080.52	-14.8	Acetylation (Protein N-term)	-6.7	8.7476	1039.1	10
AFLPK	13908	90	5	575.356	1	32.96	2376500	574.348	1.6		2.9	8.79505	574.712	5
LVVVL	41077	90	5	542.392	1	83.18	2364400	541.384	1.3		20.2	5.525	541.724	5
LVPGPADKPM	17765	90	10	512.779	2	40.14	2331300	1023.54	2.2		-0.9	5.83568	1024.23	10
PSYGTEL	22339	90	7	766.362	1	48.85	2230300	765.354	0.3		-4.5	4.05003	765.808	7
TAYPVDHF	24429	90	8	475.225	2	53.09	2158500	948.434	1.8		-1.5	5.04943	949.017	8
LLSPL	33639	90	5	542.356	1	69.47	2077800	541.347	2.1		9	5.525	541.681	5
AFKPNPR	4231	90	7	415.238	2	11.39	1987600	828.461	0.7		-10.5	11.001	828.958	7
C(+57.02)APGVVSC(+57.02)ADLLALAAR	47778	90	17	872.447	2	95.46	1914500	1742.88	-0.5	Carbamidomethylation	23	5.82255	1629.94	17
G(+42.01)DDLLNSQWVVSAAHC(+57.02)Y	50215	90	17	988.942	2	99.53	1909700	1975.87	-2.4	Acetylation (Protein N-term); Carbamidomethylation	0.7	4.19673	1878.03	17
LALAEAK	9196	90	7	358.222	2	22.54	1887700	714.428	2.6		5.6	6.00142	714.85	7
LALALK	17989	90	6	628.44	1	40.81	1883200	627.432	1		11.1	8.75005	627.816	6
LVVLGAGY	36461	90	8	791.466	1	74.96	1844800	790.459	-0.1		15.7	5.52432	790.946	8
K(+42.01)GFL	44037	90	4	506.299	1	88.34	1808300	505.29	3.4	Acetylation (Protein N-term)	2.3	8.75005	463.57	4
LAPATTY	19936	90	7	736.388	1	44.61	1761100	735.38	-0.2		3.1	5.52432	735.825	7
VVNLGDFL	55862	90	8	876.484	1	108.95	1583500	875.475	2.1		11.4	4.05003	876.008	8
EDLTLEGLK	31482	90	9	509.279	2	65.68	1577100	1016.54	4.8		-4.1	4.1375	1017.13	9
VPLLPK	17135	90	6	666.455	1	38.96	1535800	665.448	0.1		4.7	8.72001	665.864	6
LSDEFDELLPK	46622	90	11	653.333	2	93.4	1534300	1304.65	1.9		-6.1	4.05003	1305.43	11
LLVPLAN	31952	90	7	739.471	1	66.87	1476500	738.464	-0.4		12.3	5.525	738.915	7
HMLSPTK	4520	90	7	407.218	2	11.98	1401800	812.421	-0.3		-4.5	8.75721	812.977	7
KVFTVR	14261	90	6	375.237	2	33.37	1334200	748.46	-0.4		2.1	11.0008	748.913	6
NC(+57.02)GSLLNSQWVVSAAHC(+57.02)Y	50599	90	18	1033.47	2	100.16	1321500	2064.91	1	Carbamidomethylation	5.9	6.7222	1952.17	18
FNLLDQTNVSAAAQR	34104	90	15	824.424	2	70.58	1317000	1646.84	-2.2		-3.5	5.83636	1647.79	15
TVGC(+57.02)LF	43487	90	6	696.339	1	87.79	1298100	695.331	0.5	Carbamidomethylation	12.2	5.18351	638.776	6
LAPATTSLGSGH	16785	90	12	556.291	2	38.48	1260200	1110.57	-0.1		2.6	6.74113	1111.21	12
SVLWQKT	20477	90	7	861.483	1	45.62	1199200	860.476	0.6		-1.8	8.4651	860.996	7
YLLR	11565	90	4	282.678	2	28.01	1140000	563.343	-1.3		1.8	8.7476	563.689	4
LVAVDHEMNPR	14167	90	11	640.825	2	33.16	994630	1279.63	1.5		-3.9	5.32061	1280.45	11
R(+42.01)LNEVLTR	23929	90	8	521.811	2	51.88	722860	1041.59	14.3	Acetylation (Protein N-term)	-4.9	9.59884	1000.15	8
VVLSAPATGDM(+15.99)K	14061	90	12	602.815	2	33.06	674660	1203.62	-0.9	Oxidation (M)	6.8	5.8059	1188.39	12
TVGLLY	35982	90	6	665.391	1	74.13	595300	664.38	6.7		9.4	5.18488	664.79	6
LPFYH	24817	90	5	338.677	2	53.74	557030	675.338	0.9		0.5	6.74016	675.774	5
TVLGELVQR	45973	90	9	507.802	2	92.16	466580	1013.59	2.9		3.4	5.6638	1014.18	9
LVVLGGGY	35408	90	8	777.451	1	72.95	466260	776.443	0.2		13.5	5.52432	776.92	8
TPFL	36109	90	4	477.271	1	74.06	364600	476.264	0.4		4.3	5.18499	476.566	4
TLEVL	24733	90	5	574.345	1	53.38	244910	573.337	0.2		7.6	4.05003	573.679	5
VTGSPLLPSY	42002	89	10	1033.56	1	83.9	2657000000	1032.55	2.6		4.6	5.49436	1033.17	10
HTLLPNFNGNTLDNDLMLLK	49602	89	20	1142.1	2	97.56	837420000	2282.17	1.5		-4	5.21085	2283.6	20
ALMQGDC(+57.02)NLVVY	42627	89	12	691.827	2	85.71	759540000	1381.64	1.3	Carbamidomethylation	10	4.05003	1325.55	12
LLTHPGGFDGN	19827	89	11	564.279	2	43.97	503710000	1126.54	1.5		-3.3	5.07671	1127.21	11
FGSQLF	40724	89	6	698.352	1	82.72	344390000	697.343	1.6		4.7	5.525	697.778	6
VLLY	29265	89	4	507.318	1	61.64	192850000	506.31	1.7		10.5	5.49436	506.635	4
KLATPARF	14829	89	8	452.274	2	33.95	170770000	902.534	0.1		-0.5	11.0008	903.08	8
FHC(+57.02)NSLLSDQWVVSAAHC(+57.02)YK	44766	89	20	606.283	4	89.64	143630000	2421.1	1.6	Carbamidomethylation	2	6.89812	2308.59	20
WTPEDLLPLQPVGR	54758	89	14	810.943	2	106.85	102790000	1619.87	2.2		-6.2	4.37026	1620.85	14
NDSLTSNPSLGSGHSLDTPAGTH	27260	89	23	755.684	3	58.45	97802000	2264.03	0		-17.7	5.04852	2265.31	23
SGSFALLPTY	41240	89	10	528.274	2	84.1	92175000	1054.53	0.2		6.6	5.23978	1055.18	10
LVVY	22683	89	4	493.302	1	49.3	83989000	492.295	0.8		10.9	5.52432	492.608	4
EVQNPGTC(+57.02)GLPK	18290	89	12	650.321	2	40.07	71581000	1298.63	-1.4	Carbamidomethylation	-8.6	6.08964	1242.4	12
FASGLATDLVGK	33763	89	12	589.825	2	70.3	63323000	1177.63	1.3		8.5	5.83568	1178.33	12
SGSVPLLPTYK	30350	89	11	581.331	2	64.38	58869000	1160.64	3		0.7	8.31012	1161.35	11
GLVPK	4899	89	5	257.173	2	13.46	57047000	512.332	-1.5		2.1	8.75005	512.643	5
LELGSF	40591	89	6	665.352	1	82.37	46593000	664.343	2.1		5.7	4.05003	664.747	6
KYTVHVFPDVLH	25323	89	12	727.898	2	54.21	44352000	1453.77	6.9		1.8	6.91733	1454.67	12
FTPLSNTHF	28472	89	9	532.264	2	60.42	42516000	1062.51	1		-1.1	6.74113	1063.16	9
TQWPC(+57.02)NPNK	13401	89	9	572.764	2	31.81	39866000	1143.51	0.8	Carbamidomethylation	-16.7	7.8863	1087.21	9
VFELGDHF	35779	89	8	482.233	2	73.11	34872000	962.45	1.8		3	4.35304	963.043	8
NSM(+15.99)M(+15.99)MLNSQWVVSAAHC(+57.02)YK	44151	89	19	763.67	3	88.6	29917000	2287.98	1.5	Oxidation (M); Carbamidomethylation	1.8	8.20639	2200.58	19
QVSLHC(+57.02)WFC(+57.02)NSLLNSQWVVSAAHC(+57.02)Y	52156	89	25	1022.8	3	102.79	27131000	3065.37	2.2	Carbamidomethylation	11.2	6.88834	2896.28	25
VPGSLLVAM	37139	89	9	886.507	1	76.15	24673000	885.499	0.5		16.9	5.49499	886.11	9
SSGSSYPSLLGAC(+57.02)LGK	42353	89	16	792.39	2	86.64	21098000	1582.77	-0.7	Carbamidomethylation	3.7	7.91893	1526.71	16
LVAW	33136	89	4	488.288	1	68.52	20449000	487.279	2		8.9	5.525	487.592	4
ATVSLPR	18850	89	7	743.441	1	41.66	19148000	742.434	-0.4		2.2	9.79502	742.864	7
DSGKPVM(+15.99)AASNTGGLAR	14091	89	17	549.942	3	33.2	19009000	1646.8	-0.7	Oxidation (M)	-5.2	8.74773	1631.81	17
SC(+57.02)AAAGTYTC(+57.02)LSGWGNTK	38464	89	18	952.916	2	78.25	17502000	1903.82	-0.8	Carbamidomethylation	-0.3	7.77652	1790.97	18
APLC(+57.02)GVPPVLSGLSR	50095	89	15	508.287	3	99.29	17420000	1521.83	3.1	Carbamidomethylation	12.4	8.29471	1465.76	15
SAGLATESLGVK	21218	89	12	566.815	2	46.73	16478000	1131.61	0.9		4.9	5.7182	1132.26	12
TVPWL	41976	89	5	615.351	1	85.02	15880000	614.343	2.1		4.8	5.18499	614.733	5
NSGPPHLVHV	14955	89	10	528.783	2	34.55	15774000	1055.55	0.3		-2.1	6.91773	1056.18	10
DGLFGVMLK	50287	89	9	490.269	2	99.84	14746000	978.521	2.2		8.3	5.83568	979.194	9
SSGSSYFATLQC(+57.02)LK	42677	89	14	774.87	2	85.09	14562000	1547.73	-2.9	Carbamidomethylation	1.7	7.91893	1491.66	14
LMGPNYVPGAAK	21487	89	12	609.322	2	47.61	14457000	1216.63	1.1		0.8	8.59088	1217.44	12
TDYPPLGR	15941	89	8	459.738	2	37	13981000	917.461	0.7		-9.8	5.49829	918.005	8
K(+42.01)LEGLLSR	40341	89	8	957.574	1	81.68	13302000	956.565	1.3	Acetylation (Protein N-term)	-1.7	8.74786	915.089	8
LLGAPPGY	28859	89	8	787.435	1	60.91	12804000	786.428	0.5		4.1	5.52432	786.915	8
LELW	47051	89	4	560.308	1	94.52	12699000	559.301	0.9		3.2	4.05003	559.654	4
TGENQNPLLPR	21598	89	11	619.828	2	47.42	11680000	1237.64	-0.3		-15.2	5.6638	1238.35	11
VLLEVAQH	22138	89	8	454.764	2	48.33	11616000	907.513	1		7.6	5.23893	908.053	8
VSVEML	34677	89	6	677.354	1	71.43	11458000	676.347	-0.1		9.8	4.05003	676.822	6
QAVTLNK	5942	89	7	387.23	2	15.24	11117000	772.444	0.8		-1.8	8.75005	772.89	7
K(+42.01)GEHNLDVLEGNEQFLNAAK	40890	89	20	1134.57	2	82.42	10863000	2267.12	2.2	Acetylation (Protein N-term)	-17.8	4.83333	2226.4	20
K(+42.01)ENNLDVLEGDEQEFVAAKLLRHPK	49499	89	25	978.85	3	98.38	10094000	2933.52	0.9	Acetylation (Protein N-term)	-22.9	5.00771	2893.21	25
TVLEPPVK	24891	89	8	441.769	2	54.12	10054000	881.522	1.5		0.9	5.66363	882.055	8
DLTNVQYPR	22055	89	9	553.286	2	48.67	9782100	1104.56	1.6		-10.6	5.83568	1105.2	9
LMLL	42384	89	4	489.312	1	85.6	9714800	488.303	2.2		13.3	5.525	488.684	4
LASLLAK	14670	89	7	358.24	2	33.9	9691200	714.464	1		10.3	8.75005	714.894	7
P(+42.01)C(+57.02)PALKAPLNF	53031	89	11	635.337	2	104.32	9661800	1268.66	0.7	Acetylation (Protein N-term); Carbamidomethylation	4.3	8.63865	1170.42	11
GLM(+15.99)L	24069	89	4	449.243	1	52.15	9531800	448.236	-0.1	Oxidation (M)	9.1	5.525	432.578	4
LHM(+15.99)VSPT	5440	89	7	400.702	2	14.26	9460000	799.39	-0.3	Oxidation (M)	3.6	6.74113	783.936	7
LLPVAL	45148	89	6	625.429	1	90.76	8716400	624.421	1.5		15.8	5.525	624.812	6
LVVLF	53327	89	5	590.393	1	104.77	8553000	589.384	2.8		18.8	5.525	589.766	5
TVAPFPR	22492	89	7	394.227	2	48.98	8153500	786.439	0.1		0.4	9.41014	786.918	7
SNC(+57.02)LLNSQWVVSAAHC(+57.02)Y	55142	89	17	1004.96	2	107.81	8027300	2007.89	2	Carbamidomethylation	6.3	6.44966	1895.12	17
EVLGNF	32818	89	6	678.346	1	68.27	7905300	677.338	0.6		3.4	4.05003	677.746	6
LSTGDYLTPR	24710	89	10	561.794	2	53.68	7317600	1121.57	1.4		-5.9	5.83568	1122.23	10
TLNTASAVTVR	15454	89	11	566.821	2	35.87	7290600	1131.62	1.7		4.9	9.41014	1132.27	11
SGNPPHLF	26214	89	8	868.43	1	56.11	7199100	867.424	-1		-4.5	6.45642	867.948	8
LGRWP	19707	89	5	314.682	2	43.75	7170200	627.349	1.5		-3.6	9.75002	627.735	5
LPDSLVGTR	25069	89	9	479.272	2	54.54	7145800	956.529	0.6		0.3	5.83636	957.082	9
W(+42.01)NAVSNFPR	15446	89	9	566.78	2	35.68	6970200	1131.55	-0.7	Acetylation (Protein N-term)	-6	9.75002	1090.19	9
TFLTL	49212	89	5	594.351	1	97.55	6769500	593.342	2.1		9	5.18499	593.712	5
AELNEVLTR	23867	89	9	522.788	2	51.74	6499800	1043.56	-0.1		-2.1	4.53157	1044.16	9
KDGLLLAGGSVSGDGK	22175	89	16	737.399	2	48.68	6474900	1472.78	-0.6		-1	5.95976	1473.63	16
FGGVF	34815	89	5	526.266	1	71.74	6224900	525.259	0.1		9	5.525	525.596	5
W(+42.01)GDGLNSQWVVSAAHC(+57.02)Y	55141	89	17	996.444	2	107.86	6219700	1990.86	5.2	Acetylation (Protein N-term); Carbamidomethylation	-0.9	5.07643	1893.04	17
LLAGVQHSADELAK	19025	89	14	726.396	2	42.97	6028600	1450.78	0.2		2.2	5.32061	1451.62	14
LLDALHSGSLL	39118	89	11	569.828	2	79.73	6016500	1137.64	2.2		12.1	5.07671	1138.31	11
TAYPVDFT	34764	89	8	913.431	1	71.63	5932700	912.423	0.4		1	4.05003	912.982	8
FLPSNTF	33734	89	7	825.413	1	69.34	5820700	824.407	-1.1		2.8	5.525	824.919	7
LSPSGH	3936	89	6	597.299	1	10.38	5678400	596.292	0.5		-3	6.74113	596.633	6
TLPVVLR	23229	89	7	399.266	2	50.99	5556500	796.517	1.1		9.2	9.41014	796.997	7
PALGVGPGGGVPAYLDK	36822	89	17	784.428	2	75.52	5499000	1566.84	0.2		4.1	6.25544	1567.78	17
ANLVSWGYGC(+57.02)AQK	32528	89	13	727.348	2	67.73	5284900	1452.68	-0.1	Carbamidomethylation	-0.6	8.24101	1396.57	13
K(+42.01)PLY	32789	89	4	562.324	1	68.08	5146200	561.316	0.2	Acetylation (Protein N-term)	-3	8.59088	519.634	4
KAVPLSDSSC(+57.02)K	5910	89	11	397.873	3	15.14	4624500	1190.6	0.4	Carbamidomethylation	-3	8.19762	1134.3	11
FMPWELR	37886	89	7	489.749	2	77.97	4490500	977.479	4.7		-2	6.00211	978.167	7
FEDGGFVLLVLYNPSNSVLWQTK	49486	89	23	876.128	3	98.32	4247800	2625.35	5.4		5.1	4.37026	2626.95	23
VVLSASPK	10443	89	8	400.747	2	25.72	4022700	799.48	-1.2		6.9	8.72001	799.955	8
TGDLEATVVAC(+57.02)K	21076	89	12	632.315	2	46.72	3930900	1262.62	-1.4	Carbamidomethylation	5.6	4.36816	1206.37	12
NPSNSVLAMAGTK	17884	89	13	645.329	2	40.52	3928000	1288.64	-1.1		-1.7	8.75005	1289.46	13
FMLSESTR	20502	89	8	485.737	2	45.44	3914900	969.459	0.4		-1.8	6.00211	970.101	8
HVVLLSPH	12946	89	8	451.267	2	30.54	3830400	900.518	0.9		7.2	6.91773	901.064	8
LVYGPAV	26528	89	7	718.413	1	56.97	3823700	717.406	-0.4		10.7	5.52432	717.852	7
V(+42.01)TVELPLR	37686	89	8	484.793	2	77.24	3781000	967.57	1.6	Acetylation (Protein N-term)	5.7	5.97221	926.111	8
PLLPSY	33808	89	6	689.388	1	70.17	3773600	688.38	1		2.3	5.95004	688.811	6
TYPQQAGTLR	11628	89	10	567.798	2	27.97	3771000	1133.58	-0.7		-10.6	8.40785	1134.24	10
FLGL	44030	89	4	449.276	1	88.61	3644600	448.269	1.5		10	5.525	448.556	4
GFEAPNLR	22839	89	8	452.238	2	49.82	3538300	902.461	0.3		-5.1	6.00211	902.993	8
VELDALPR	25004	89	8	456.762	2	53.79	3522600	911.508	2		0.5	4.37015	912.042	8
LGVFPDAEK	25258	89	9	488.262	2	54.57	3472800	974.507	1.2		-0.3	4.37026	975.096	9
FNLNAGLVK	29973	89	9	488.286	2	63.17	3335800	974.555	1.7		5.1	8.75005	975.142	9
LLLGELQTPSVK	39495	89	12	649.392	2	79.96	3235900	1296.77	2.6		5	6.00142	1297.54	12
LLLEELC(+57.02)R	31890	89	8	523.291	2	66.25	3230100	1044.56	4.1	Carbamidomethylation	6.2	4.5314	988.202	8
LVVVEALR	25446	89	8	449.79	2	54.9	3167600	897.565	0.9		14	6.00211	898.101	8
VLLGY	25397	89	5	564.341	1	54.66	3116300	563.332	2.6		10.1	5.49436	563.686	5
VVPGPADKPLLV	30706	89	12	602.87	2	64.38	3059100	1203.72	1.8		9.4	5.8059	1204.46	12
K(+42.01)ALEAGVHF	38564	89	9	507.276	2	78.81	3051000	1012.53	3.8	Acetylation (Protein N-term)	3.4	6.74874	971.11	9
S(+42.01)LDYLVGAVSNKP	37201	89	13	702.873	2	76.06	3030600	1403.73	1.2	Acetylation (Protein N-term)	2	5.55257	1362.53	13
LGVNVPR	15932	89	7	377.732	2	36.9	2897500	753.45	-1.3		2.2	9.75002	753.89	7
PVPLSGL	56245	89	7	682.416	1	109.65	2775200	681.406	4.4		7.4	5.95499	681.821	7
A(+42.01)YVEDLWK	44335	89	8	533.268	2	88.99	2662300	1064.52	2.6	Acetylation (Protein N-term)	-3.3	4.37037	1023.14	8
LAVGDLL	48468	89	7	700.424	1	96.39	2661200	699.417	0.7		13.5	4.05003	699.836	7
K(+42.01)LTHPNFN	20311	89	8	506.764	2	45.18	2655300	1011.51	0.2	Acetylation (Protein N-term)	-9.8	8.75721	970.083	8
K(+42.01)LDDLAATRPT	40813	89	11	621.84	2	82.79	2584900	1241.66	2.6	Acetylation (Protein N-term)	-7.2	5.96044	1200.34	11
TLDDDLLLLK	41193	89	10	579.836	2	83.46	2449300	1157.65	3.4		3.9	4.05003	1158.34	10
VAPELLAGGSVSGDKG	22099	89	16	1456.76	1	48.67	2258200	1455.76	-1.2		3.9	4.37015	1456.6	16
LM(+15.99)LL	35053	89	4	505.306	1	71.97	2183300	504.298	0.7	Oxidation (M)	13.3	5.525	488.684	4
ALDVLENLK	31423	89	9	507.796	2	65.75	2036500	1013.58	1.5		3	4.37037	1014.17	9
TADVSLPR	18531	89	8	429.738	2	41.4	1979400	857.461	0.9		-1.3	5.49846	857.951	8
LVTF	29085	89	4	479.287	1	61.65	1937100	478.279	2		10.1	5.525	478.582	4
LVAVDHEMPNR	14136	89	11	427.553	3	33.15	1922700	1279.63	1.9		-3.9	5.32061	1280.45	11
ATDLGVK	23237	89	7	703.399	1	50.39	1906300	702.391	0.1		1.3	5.88036	702.797	7
LLPYL	42036	89	5	618.388	1	84.78	1852600	617.379	2.6		8.5	5.52432	617.777	5
K(+42.01)VSHW	22627	89	5	349.685	2	49.49	1825600	697.355	1.4	Acetylation (Protein N-term)	-4.6	8.75721	655.745	5
LDVGLLR	29081	89	7	393.248	2	61.5	1807000	784.481	0.1		7.2	5.83636	784.943	7
TLVDGF	35569	89	6	651.335	1	72.91	1804300	650.327	0.3		6.2	4.05003	650.72	6
DNDLMLLK	30659	89	8	961.503	1	64.4	1799600	960.495	1.1		-1.1	4.20781	961.134	8
K(+42.01)MVL	39336	89	4	532.317	1	80.15	1763400	531.309	0.4	Acetylation (Protein N-term)	6	8.75005	489.672	4
TYPAGF	26770	89	6	655.31	1	56.81	1659300	654.301	1.5		0.6	5.18488	654.711	6
LDFGDYK	25112	89	7	857.403	1	54.28	1619200	856.397	-0.8		-6	4.20781	856.918	7
LHFF	35288	89	4	563.299	1	73	1510000	562.29	3.2		6.2	6.74113	562.66	4
TVPVGPF	42721	89	7	716.398	1	86.26	1501300	715.39	0.2		6.9	5.18499	715.837	7
N(+42.01)YQELDQLAVVRPF	54276	89	14	867.448	2	106.28	1406400	1732.88	2.3	Acetylation (Protein N-term)	-4.3	4.37026	1691.88	14
TLLGF	41220	89	5	550.324	1	83.46	1395700	549.316	1.8		9.3	5.18499	549.66	5
TFGLPL	51174	89	6	647.377	1	100.6	1329300	646.369	1.7		7.7	5.18499	646.775	6
FVELNGHFK	22032	89	9	545.788	2	48.4	1237100	1089.56	1.1		-0.9	6.74874	1090.23	9
NPVDF	22543	89	5	591.279	1	49.3	1192600	590.27	2.6		-1.6	4.05003	590.625	5
TTVVALGR	13897	89	8	408.751	2	32.8	1079400	815.486	2		7.7	9.41014	815.958	8
LLPLTL	51618	89	6	669.455	1	101.88	1010100	668.447	1.4		12.9	5.525	668.865	6
K(+42.01)VNY	31120	89	4	565.298	1	65.1	933280	564.291	0.4	Acetylation (Protein N-term)	-4.5	8.59088	522.594	4
LLAPF	45962	89	5	560.347	1	92	890480	559.337	4.1		10.6	5.525	559.697	5
FVVY	29583	89	4	527.286	1	61.93	868340	526.279	-0.3		9.9	5.52432	526.624	4
FVELGDFH	35977	89	8	963.458	1	74.03	868280	962.45	1.3		3	4.35309	963.044	8
LTDVK	5109	89	5	575.339	1	13.32	710940	574.333	-1.4		-0.1	5.83568	574.668	5
NSGFSSGSAGLLNYQR	29108	89	16	829.406	2	61.45	671140	1656.79	6.7		-8.5	8.7476	1657.74	16
LHMVSPTK	8520	89	8	456.752	2	21.36	631820	911.49	0.1		-0.3	8.75721	912.108	8
FFLR	24739	89	4	291.674	2	53.55	396040	581.332	0.8		4.9	9.75002	581.706	4
PAAPAAC(+57.02)R	3095	89	8	407.206	2	8.69	345040	812.396	1.4	Carbamidomethylation	2	8.67952	755.886	8
QPPFY	40181	89	5	651.313	1	81.61	193970	650.306	-0.4		-5.2	5.52432	650.722	5
VDGSHDLNR	3614	89	9	506.745	2	9.79	144330	1011.47	1.1		-11.4	5.20966	1012.03	9
FESGLPF	53218	88	7	796.388	1	103.67	2381400000	795.38	-0.1		3.1	4.05003	795.878	7
LLSLVAQ	31589	88	7	743.466	1	65.28	1095100000	742.459	0		13.1	5.525	742.904	7
VATVSNEAAATVVAGTEC(+57.02)LLSGWGNTK	45283	88	27	902.784	3	90.56	288630000	2705.33	-1.4	Carbamidomethylation	11.5	4.53123	2649.93	27
GC(+57.02)GSLLNSQWVVSAAHC(+57.02)YK	43283	88	19	713.004	3	87.77	285710000	2135.99	0.4	Carbamidomethylation	5.1	8.05495	2023.3	19
LSGSPLLPTY	47574	88	10	1047.57	1	94.52	243070000	1046.56	2.3		4.2	5.52432	1047.2	10
LDLANF	41287	88	6	692.362	1	83.87	152410000	691.354	0.3		5.2	4.05003	691.772	6
TDANTDRPLQQAALPLLSNAAC(+57.02)R	44179	88	23	832.76	3	89.22	130320000	2495.25	1	Carbamidomethylation	-8.7	5.62407	2439.7	23
SPATNPGTC(+57.02)GLK	13838	88	12	601.796	2	32.59	123420000	1201.58	0.8	Carbamidomethylation	-5.5	7.94084	1145.29	12
C(+57.02)GVPALKAPLNF	42659	88	12	643.851	2	86.74	101470000	1285.69	2.2	Carbamidomethylation	9.7	8.22225	1229.49	12
VSGSPLLPT	32201	88	9	870.494	1	67.05	97439000	869.486	1.2		5.9	5.49499	870.002	9
HMVKGSEFLPF	41703	88	11	646.33	2	84.33	85274000	1290.64	1.2		2.1	6.74874	1291.52	11
SGGGPPHLVH	6847	88	10	479.249	2	17.66	79847000	956.483	0.1		-3.6	6.65746	957.044	10
SNGPPHLVH	7087	88	9	479.249	2	17.66	79847000	956.483	0.1		-6.3	6.65746	957.044	9
LAGAGAALPLVSSTVC(+57.02)K	34687	88	17	807.948	2	71.45	74741000	1613.88	0.1	Carbamidomethylation	20.9	8.22225	1557.85	17
FVELGSY	35612	88	7	814.398	1	73.22	73373000	813.391	-0.8		4.8	4.05003	813.894	7
VTALLPW	54221	88	7	799.472	1	106.02	71350000	798.464	0.7		10.4	5.49499	798.968	7
VLGLF	46909	88	5	548.345	1	93.85	65927000	547.337	1.4		14.2	5.49499	547.687	5
LLHTMNLDGNTLDNDLMLLKLSSPATLNSR	53924	88	30	828.435	4	105.54	62036000	3309.71	1.4		-2.8	5.29736	3311.78	30
LPVSGKTAGQAALPLVSSTVKC(+57.02)	30827	88	22	728.741	3	64.72	54687000	2183.2	0.8	Carbamidomethylation	12.8	9.31409	2127.5	22
KLATFPAR	14660	88	8	301.852	3	33.94	53349000	902.534	0.2		-0.5	11.0008	903.08	8
LLGPF	41342	88	5	546.33	1	84.02	40561000	545.321	2.8		8.4	5.525	545.671	5
FSPVLF	55908	88	6	709.393	1	109.17	35231000	708.385	1.4		11.2	5.525	708.844	6
FVPGAL	32051	88	6	603.354	1	67.59	28897000	602.343	6.6		10.6	5.525	602.722	6
LMLKPDVGQR	15166	88	10	578.829	2	35.05	28674000	1155.64	0.1		-3.7	8.74773	1156.4	10
LELGGGY	28110	88	7	708.356	1	59.3	27751000	707.349	-0.1		1.6	4.05003	707.772	7
WQLTL	50454	88	5	660.373	1	100.04	26801000	659.364	1.6		2.5	5.525	659.774	5
LLTHPNFNGNTLDGGDLM(+15.99)LKL	46769	88	21	1150.09	2	93.22	25083000	2298.17	1.6	Oxidation (M)	-1.3	5.21085	2283.6	21
ASGLAYSTGVK	23311	88	11	527.281	2	50.49	24949000	1052.55	-3.2		3.3	8.63491	1053.17	11
YSGTVPLL	40054	88	8	849.472	1	81.4	23239000	848.464	0.3		7	5.52432	848.982	8
QTGGVTPDVLEGDEQFLDAAKLLRHKP	49488	88	27	734.389	4	98.35	22778000	2933.52	0.4		-15.8	4.82855	2935.25	27
TPVTLN	11430	88	6	644.361	1	27.3	22676000	643.354	0.2		1.5	5.18499	643.73	6
TLNVNPASTNR	11695	88	11	593.813	2	27.9	21223000	1185.61	1.7		-9	9.41014	1186.28	11
LAPATTL	26579	88	7	686.408	1	56.81	20840000	685.401	-0.3		8.2	5.525	685.809	7
T(+42.01)SGTTEAVDAATAEK	17187	88	15	747.351	2	39.45	19802000	1492.69	-1	Acetylation (Protein N-term)	-7	4.13654	1451.49	15
LLANTP	13433	88	6	628.367	1	31.99	18285000	627.359	0.6		3.6	5.525	627.73	6
LLANPT	13679	88	6	628.367	1	31.99	18285000	627.359	0.6		3.6	5.525	627.73	6
KGSM(+15.99)DLHLPGTC(+57.02)GLK	18725	88	15	815.412	2	42.4	17413000	1628.8	4.3	Oxidation (M); Carbamidomethylation	-3	8.20652	1556.85	15
LSYPLYL	51594	88	7	868.482	1	101.64	16841000	867.474	0.5		6.4	5.52358	868.027	7
LVVVDF	46270	88	6	691.403	1	92.38	16522000	690.395	1.4		15.7	4.05003	690.827	6
TPVLPF	47158	88	6	673.392	1	93.79	15061000	672.385	-0.2		6.9	5.18499	672.812	6
WVNPDC(+57.02)LGK	21920	88	9	544.764	2	48.33	14499000	1087.51	2.1	Carbamidomethylation	-3.3	5.82869	1031.19	9
VLWQ	23832	88	4	545.308	1	51.78	14120000	544.301	0.3		3.6	5.49499	544.643	4
FASGLATDL	37319	88	9	894.457	1	76.39	14049000	893.449	0.1		8.6	4.05003	893.98	9
K(+42.01)LNL	41102	88	4	529.335	1	82.93	14009000	528.327	1.9	Acetylation (Protein N-term)	0.2	8.75005	486.605	4
FLLAGVQH	26943	88	8	442.753	2	57.72	13309000	883.492	0.9		9.3	6.74113	884.033	8
ELPPVPF	44638	88	7	798.44	1	89.71	12735000	797.432	0.1		2.5	4.05003	797.937	7
KSPHVNVTGLGH	8715	88	12	415.895	3	21.93	12076000	1244.66	-0.2		-5.5	8.76417	1245.39	12
LLAVGTLAH	25927	88	9	447.774	2	55.78	11869000	893.533	0.5		14.9	6.74113	894.069	9
C(+57.02)GLPANLPQLPR	39256	88	12	668.365	2	79.73	11377000	1334.71	2.5	Carbamidomethylation	-1	8.24971	1278.52	12
LDYFGDR	26195	88	7	443.209	2	56.08	10437000	884.403	1.3		-6.6	4.20781	884.932	7
VLEEVEVAPPQDAEVR	30332	88	16	890.46	2	63.45	9929900	1778.9	0.7		-4.5	4.05003	1779.94	16
K(+42.01)SFL	44120	88	4	536.309	1	88.9	9775900	535.301	1.6	Acetylation (Protein N-term)	1.9	8.75005	493.596	4
NM(+15.99)MNLNSQWVVSAAHC(+57.02)Y	50185	88	17	1020.94	2	99.53	9738800	2039.87	1.8	Oxidation (M); Carbamidomethylation	1.1	6.73101	1968.24	17
VLLSL	41316	88	5	544.371	1	83.53	9464100	543.363	1.9		14.8	5.49499	543.696	5
LLGDEPVNPR	16575	88	10	555.301	2	37.76	9144800	1108.59	-0.1		-6.8	4.37026	1109.23	10
TVGLGF	41743	88	6	593.331	1	84.15	8699100	592.322	3		9.3	5.18499	592.684	6
LLLAGVQH	21584	88	8	425.761	2	47.84	8640400	849.507	-0.1		10.3	6.74113	850.017	8
DLPKKAPELLAGGSVSGDGK	29922	88	20	647.022	3	63.1	8145000	1938.04	0.6		-9.4	6.12045	1939.17	20
VHPVVVEVAEK	15232	88	11	603.348	2	35.57	7892400	1204.68	0.5		7.1	5.39808	1205.4	11
LTSSTY	9352	88	6	671.325	1	22.93	7847000	670.317	0.4		-0.5	5.52432	670.708	6
LASLSVENVEANR	27488	88	13	701.37	2	58.26	7595100	1400.73	0.2		-0.5	4.5314	1401.52	13
LMLPVNAPK	29007	88	9	491.792	2	61.41	7554300	981.568	2		4.9	8.75005	982.241	9
TVGLL	37902	88	5	502.325	1	78.13	7509400	501.316	2.3		10.7	5.18499	501.617	5
LSVNDLVKL	36486	88	9	500.806	2	74.58	7256800	999.596	1		8.1	5.83568	1000.19	9
LVVEL	36360	88	5	572.366	1	74.42	7020800	571.358	1.5		12.5	4.05003	571.707	5
LPYL	31984	88	4	505.303	1	66.48	6905100	504.295	1.8		4.7	5.52432	504.619	4
LSGTVTASPGVK	11869	88	12	558.817	2	28.64	6766800	1115.62	0.7		4.7	8.75005	1116.27	12
TFPLSGGFH	30222	88	9	481.741	2	63.8	6212900	961.466	1.3		2.3	6.40151	962.059	9
WNLGPGVC(+57.02)PK	27739	88	10	564.288	2	58.98	6086200	1126.56	2.7	Carbamidomethylation	-1.8	8.22225	1070.26	10
VVVF	29766	88	4	463.292	1	62.59	5975600	462.284	0.2		15.4	5.49499	462.582	4
ALPLLL	52471	88	6	639.445	1	103.37	5812300	638.437	2.1		15.4	5.57002	638.839	6
FNSPADKPLAY	24938	88	11	611.81	2	53.89	5780500	1221.6	1.5		-6	5.83494	1222.35	11
LALSNVR	14075	88	7	386.738	2	33.21	5589300	771.46	1.2		4.8	9.75002	771.905	7
LLSL	31858	88	4	445.303	1	66.16	5347300	444.295	3		10.6	5.525	444.565	4
LVVEDFVPLPSK	47723	88	12	671.885	2	95.46	5249200	1341.75	1.4		8.1	4.37026	1342.58	12
LWEATGK	11023	88	7	402.716	2	26.8	5216200	803.418	-0.5		-3.8	6.00142	803.902	7
VLVAPPNF	42224	88	8	856.493	1	85.5	5147800	855.485	0		10.1	5.49499	856.02	8
FDLPPFLR	52399	88	8	502.783	2	103.33	5027000	1003.55	1.6		2	5.83636	1004.18	8
KVGPDTVHNH	16564	88	10	552.287	2	38.08	4930600	1102.55	7.1		-11.6	6.91835	1103.19	10
VNLLDTPGH	18372	88	9	483.256	2	41.42	4879000	964.498	0.4		-1.1	5.07557	965.061	9
DLGFGVMLK	50311	88	9	979.531	1	99.81	4781100	978.521	3.4		8.3	5.83568	979.194	9
TDFLTKL	33839	88	7	419.24	2	70.21	4440300	836.464	2.3		1.6	5.49829	836.972	7
PLVSM	25633	88	5	546.296	1	55.09	4385600	545.288	0.6		7.5	5.95499	545.692	5
TLPLPF	49619	88	6	687.409	1	97.63	4353400	686.4	2		6.5	5.18499	686.839	6
LTDVEGL	35797	88	7	746.393	1	73.65	4324400	745.386	0.3		3.7	4.05003	745.818	7
AAVLGDTLGDPLK	34681	88	13	635.358	2	71.74	4323400	1268.7	3.5		5.2	4.20787	1269.44	13
M(+42.01)TANDNGVDGEWTYDDATK	37709	88	19	1072.94	2	77.24	4303500	2143.86	-1.4	Acetylation (Protein N-term)	-23.8	4.05003	2103.14	19
TPLSF	32407	88	5	564.304	1	67.58	4069200	563.295	1.7		3.5	5.18499	563.643	5
ELDQLAVVRPF	46164	88	11	643.859	2	92.38	4017500	1285.7	0.8		4	4.37043	1286.48	11
A(+42.01)TLPFPR	32875	88	7	422.241	2	68.27	3916500	842.465	1.9	Acetylation (Protein N-term)	0	9.79502	800.945	7
QGVLTPGR	9430	88	8	414.24	2	23.04	3818000	826.466	-0.7		-3.1	9.75002	826.94	8
LLTVEKSF	27809	88	8	468.775	2	59.18	3760400	935.533	2		5.7	6.00142	936.103	8
SFEVTELPVR	36307	88	10	588.818	2	74.74	3747400	1175.62	2.8		0.4	4.52924	1176.32	10
VFPSEF	34760	88	6	725.351	1	71.65	3628000	724.343	0.8		3.9	4.05003	724.8	6
VLSNAPC(+57.02)PVTLLK	31595	88	13	706.403	2	65.81	3603200	1410.79	0.2	Carbamidomethylation	12	8.19272	1354.66	13
QGLTDLTGLQAR	27120	88	12	636.85	2	57.84	3186300	1271.68	1.1		-4	5.83636	1272.41	12
K(+42.01)LLVGTVTDDK	27072	88	11	615.851	2	57.88	3123600	1229.69	0.7	Acetylation (Protein N-term)	-0.6	5.95976	1188.37	11
LPLEGLM(+15.99)	31248	88	7	788.421	1	65.1	3069900	787.415	-1.4	Oxidation (M)	7.8	4.05003	771.965	7
SVHLF	26908	88	5	602.33	1	57.67	3006600	601.322	0.7		6.8	6.45642	601.694	5
LFFDDVGLPTK	49382	88	11	626.336	2	98.24	2957300	1250.65	3		3.8	4.20781	1251.43	11
WMEFNDGGLH	38019	88	10	603.257	2	77.87	2828500	1204.5	1.9		-6.9	4.35309	1205.3	10
K(+42.01)PDWM(+15.99)F	52220	88	6	881.386	1	103.07	2816000	880.379	0.2	Acetylation (Protein N-term); Oxidation (M)	-5.2	5.83568	822.97	6
FVSQL	23470	88	5	593.33	1	51.33	2754100	592.322	0.9		6.5	5.525	592.684	5
ADNPVDNEATTLDVKVETLTKTSYTDFLTK	59016	88	30	833.173	4	114.18	2665100	3328.66	2.4		-17.9	4.23328	3330.6	30
LPVVNF	43264	88	6	688.403	1	87.44	2489200	687.396	0.7		9.9	5.525	687.827	6
SGTVPLLPSYGTELK	40944	88	15	781.428	2	82.99	2445900	1560.84	0.8		-0.1	5.71803	1561.77	15
FDLSGKHVLQ	36552	88	10	572.312	2	75.12	2296300	1142.61	1.2		-0.7	6.74363	1143.29	10
LLMF	50357	88	4	523.296	1	99.5	2226900	522.288	2.7		12.3	5.525	522.7	4
LPDWML	54809	88	6	774.385	1	107.44	2192000	773.378	-1.3		3.5	4.05003	773.939	6
K(+42.01)ESL	12306	88	4	518.282	1	29.5	2128900	517.275	0.6	Acetylation (Protein N-term)	-4.4	6.00142	475.536	4
ELGFLGSF	54443	88	8	869.441	1	106.55	2057800	868.433	1.3		8.1	4.05003	868.972	8
EFLELLK	38492	88	7	891.519	1	78.62	2047200	890.511	0.5		3.3	4.53168	891.062	7
W(+42.01)GNDLNSQWVVSAAHC(+57.02)Y	53673	88	17	1024.94	2	105.33	1926800	2047.88	-12.9	Acetylation (Protein N-term); Carbamidomethylation	-4	5.07643	1950.09	17
LVVEF	39950	88	5	606.35	1	80.84	1883300	605.342	0.5		11.5	4.05003	605.723	5
LDVVVAAR	11871	88	8	421.759	2	28.68	1793600	841.502	1.1		12	5.83636	841.995	8
LDEVWAKD	22918	88	8	488.243	2	50.08	1669600	974.471	1.7		-5.5	4.27437	975.053	8
DC(+57.02)HLTMHNNNGLVLYDR	27656	88	17	1036.47	2	58.66	1653700	2070.94	-1.6	Carbamidomethylation	-10.8	5.97732	2015.23	17
LVM(+15.99)GPF	42322	88	6	679.347	1	85.36	1557900	678.341	-1.5	Oxidation (M)	10.7	5.525	662.84	6
LHLF	30783	88	4	529.314	1	64.24	1554900	528.306	1.9		7.2	6.74113	528.644	4
SDMEAAAGGVK	9426	88	11	518.242	2	23.36	1533300	1034.47	0		-1	4.36878	1035.13	11
LPGC(+57.02)VPLGPR	26926	88	10	533.298	2	57.62	1501600	1064.58	2	Carbamidomethylation	4.2	8.24971	1008.24	10
VLLDLK	19350	88	6	700.461	1	43.53	1500000	699.453	0.2		8.2	5.8059	699.879	6
YLPTF	39768	88	5	640.335	1	80.66	1492500	639.327	1.9		3	5.52432	639.739	5
LEFPY	41341	88	5	668.33	1	83.65	1468800	667.322	1.3		0.2	4.05003	667.749	5
LLYPQ	20804	88	5	633.361	1	45.61	1464700	632.353	0.6		1.2	5.52432	632.748	5
EVLPELVPR	38429	88	9	526.312	2	78.48	1442300	1050.61	2		1.3	4.53168	1051.24	9
SVGLEDWLK	31290	88	9	523.779	2	65.49	1378700	1045.54	-0.8		-1.2	4.36878	1046.17	9
LVVEKPFGK	17591	88	9	508.812	2	39.85	1300500	1015.61	3.6		1.7	8.59107	1016.23	9
TLVQLPR	25508	88	7	413.756	2	54.44	1255700	825.507	-12.7		1.5	9.41014	825.995	7
VFGLPL	51329	88	6	645.399	1	101.06	1151300	644.39	4		12.6	5.49499	644.802	6
AAPVLLVPGK	24268	88	10	482.814	2	52.73	1143200	963.612	1.2		12.1	8.79505	964.202	10
EVLFAGR	27332	88	7	396.225	2	58.26	1074200	790.434	2		4.2	6.1018	790.907	7
LGLGGPR	10595	88	7	335.206	2	26.14	1015200	668.397	0.9		0.3	9.75002	668.785	7
VLEVVVGSL	20537	88	9	457.782	2	45.75	866250	913.548	1.2		19.7	4.05003	914.097	9
LLANLR	7323	88	6	350.229	2	18.75	859320	698.444	0.1		5.2	9.75002	698.854	6
LVPLNY	33827	88	6	718.413	1	69.95	851540	717.406	-1		5.4	5.52432	717.852	6
FGGALDQER	14932	88	9	496.742	2	34.66	829820	991.472	-2.2		-7.4	4.37026	992.043	9
LALPTDPY	36047	88	8	889.469	1	74.18	733380	888.459	2.9		0.7	4.05003	889.003	8
YLPTFL	52743	88	6	753.42	1	103.76	731070	752.411	2.1		6.8	5.52432	752.897	6
LLLW	52938	88	4	544.351	1	103.9	723320	543.342	2.1		10.5	5.525	543.698	4
LYPTKW	26220	88	6	404.224	2	56.08	686500	806.433	-0.3		-4.6	8.59088	806.947	6
EGTVGAAETTLTELR	35916	88	15	774.399	2	73.81	567170	1546.78	-0.3		-3.2	4.25277	1547.66	15
EFVHVDLR	25786	88	8	507.772	2	55.43	531140	1013.53	-0.4		0.3	5.3239	1014.14	8
LLPFL	53647	88	5	602.393	1	105.02	480410	601.384	3.7		12.6	5.525	601.777	5
KGSYLPAW	38315	88	8	921.481	1	78.26	406740	920.476	-2.3		-3.3	8.59088	921.05	8
SPLGR	4197	88	5	265.159	2	11.24	367820	528.302	3		-3.5	9.46507	528.602	5
FSLGPK	17411	88	6	324.69	2	39.55	353280	647.364	1.5		-0.1	8.75005	647.763	6
ELFVDEEK	22023	88	8	1008.49	1	48.4	269400	1007.48	2		-7.1	4.05003	1008.08	8
TLLLF	53609	88	5	606.388	1	105.11	175570	605.379	2.3		13.5	5.18499	605.766	5
LLTHPGGFNGN	17926	87	11	563.787	2	40.61	1044900000	1125.56	2.4		-3.3	6.74113	1126.22	11
VTVAF	29473	87	5	536.308	1	61.93	1019500000	535.301	1.1		12.3	5.49499	535.633	5
C(+57.02)GVPALPPVLSGL	56404	87	13	640.358	2	109.68	117020000	1278.7	1.4	Carbamidomethylation	17.7	5.51812	1222.5	13
FVPGLASH	22131	87	8	414.224	2	47.95	100110000	826.434	0.3		6.6	6.74113	826.939	8
VTGSLPLPS	31234	87	9	870.494	1	65.48	98420000	869.486	0.7		5.9	5.49499	870.002	9
LRHLPK	2307	87	6	255.169	3	6.84	56437000	762.486	-0.5		-5.6	11.0008	762.943	6
FLLY	40466	87	4	555.319	1	82.01	49188000	554.31	2.3		9.1	5.52432	554.678	4
PVGSPLLPN	33439	87	9	893.509	1	69.47	47015000	892.502	-0.3		2.3	5.95499	893.038	9
LYDGTSLPT	31832	87	9	966.478	1	66.35	45728000	965.471	0.2		-1.4	4.05003	966.043	9
KYTPVTLNKVEY	25029	87	12	727.898	2	54.21	44352000	1453.78	0		-8.2	8.43093	1454.67	12
VLNLNYFR	39117	87	8	519.791	2	79.32	44087000	1037.57	0.9		1.8	8.71762	1038.2	8
NTGSPLTVVPGR	22457	87	12	599.334	2	48.85	42152000	1196.65	1.7		-2	9.75002	1197.34	12
LLLV	33837	87	4	457.339	1	69.95	41313000	456.331	1.7		15.6	5.525	456.619	4
TLDNDLMLLK	39913	87	10	588.32	2	80.06	39074000	1174.63	-1.1		2	4.20651	1175.4	10
VGALPSSTGAAK	14185	87	12	529.796	2	32.96	37758000	1057.58	1.5		4.8	8.72001	1058.19	12
QADC(+57.02)NLVVY	30611	87	9	541.254	2	64.23	35006000	1080.49	2	Carbamidomethylation	4.7	4.05003	1024.15	9
KLATPAR	3567	87	7	378.74	2	10	31706000	755.465	0.9		-3.3	11.0008	755.906	7
TALPLTGTGARGGLP	28285	87	15	691.394	2	59.77	28626000	1380.77	0.2		3.6	9.41014	1381.58	15
LPQY	34399	87	4	520.278	1	70.79	26423000	519.269	2		-2.6	5.52432	519.591	4
SHSGFC(+57.02)GGSLLNSQWVVSAAHC(+57.02)Y	49269	87	23	842.043	3	98.1	24909000	2523.11	0.6	Carbamidomethylation	6.6	6.64962	2410.64	23
ALPSAC(+57.02)APAGTL	30163	87	12	1128.57	1	63.17	24105000	1127.56	1.9	Carbamidomethylation	12.2	5.56155	1071.25	12
K(+42.01)GLHGSDSLENAR	14903	87	13	475.908	3	34.37	21313000	1424.7	0.6	Acetylation (Protein N-term)	-15.1	6.75204	1383.47	13
GSGTVPLLPSYTEGLK	39862	87	16	809.938	2	81.38	20746000	1617.86	-0.3		-0.5	6.00069	1618.83	16
VLPNFPK	24048	87	7	407.745	2	52.66	19163000	813.475	0		0.2	8.72001	813.983	7
VLLW	47007	87	4	530.335	1	94.07	17821000	529.326	2.2		10.9	5.49499	529.671	4
VSPLLPTY	41261	87	8	889.503	1	83.6	17326000	888.496	-0.3		5.8	5.49436	889.046	8
LFEKVLLNDVAY	45316	87	12	712.396	2	90.77	17232000	1422.78	1.8		8.7	4.37026	1423.65	12
LGPAGQVPR	9578	87	9	447.761	2	23.38	16317000	893.508	-0.2		-2.2	9.75002	894.03	9
LFPALNVDNSVTK	37634	87	13	709.388	2	77.39	16138000	1416.76	0.2		3.1	5.83568	1417.61	13
VFPL	36781	87	4	475.293	1	75.35	15782000	474.284	4.3		9.2	5.49499	474.593	4
NSGPPHLVVH	14690	87	10	528.783	2	34.55	15774000	1055.55	0.3		-2.1	6.91773	1056.18	10
EFLGLL	52057	87	6	691.403	1	102.75	15012000	690.395	1.4		10.3	4.05003	690.827	6
LVAAGLPR	13966	87	8	398.756	2	32.58	14499000	795.497	0.5		8.9	9.75002	795.969	8
SVVTL	24849	87	5	518.319	1	53.86	14403000	517.311	1.7		10.7	5.24001	517.616	5
VHESLADVQAVC(+57.02)SQLNVNKC(+57.02)	33855	87	20	757.699	3	70.2	13791000	2270.08	-1.4	Carbamidomethylation	3.3	5.31873	2157.43	20
NSQWC(+57.02)NSLLNSQWVVSAAHC(+57.02)YK	43883	87	22	884.741	3	88.05	13213000	2651.2	0.6	Carbamidomethylation	-6.3	8.05495	2538.81	22
TVLELYH	29172	87	7	437.737	2	61.65	13052000	873.46	0.5		3.1	5.21045	873.992	7
LSGSPLLTP	38888	87	9	884.509	1	79.15	12793000	883.501	0		5.5	5.525	884.028	9
QVSLNSGY	21149	87	8	867.42	1	46.69	12546000	866.413	-0.9		-2.3	5.52432	866.915	8
VLQGEPQVLR	18334	87	10	569.832	2	40.99	12240000	1137.65	-0.1		-1	5.97221	1138.32	10
LELGNY	29326	87	6	708.356	1	61.57	11453000	707.349	-0.6		-1.1	4.05003	707.772	6
AQLVVLAH	20596	87	8	425.761	2	45.68	11236000	849.507	0		12.9	6.78609	850.017	8
YEGLDFY	44731	87	7	906.388	1	89.88	11010000	905.381	0.4		-3.4	4.05003	905.946	7
K(+42.01)GEHNLDVLENGEQFLNAAK	41182	87	20	1134.57	2	82.42	10863000	2267.12	2.2	Acetylation (Protein N-term)	-17.8	4.83333	2226.4	20
LGVEVHPL	28697	87	8	432.253	2	60.38	10741000	862.491	1.5		7.3	5.24024	863.012	8
APGVQYGLLL	45454	87	10	515.8	2	91.19	10399000	1029.59	0.1		10.2	5.56916	1030.22	10
FGVPGAF	42314	87	7	694.357	1	85.22	10132000	693.349	1.6		9.2	5.525	693.79	7
TLM(+15.99)GGPVTLL	47486	87	10	1017.57	1	94.75	9746300	1016.56	1.4	Oxidation (M)	13.7	5.18499	1001.24	10
PVWL	41639	87	4	514.303	1	84.18	9569400	513.295	2.2		5.5	5.95499	513.629	4
TLVVAVETK	17760	87	9	480.293	2	40.42	9557800	958.57	0.8		9.4	5.66363	959.138	9
LLTVL	43453	87	5	558.388	1	87.54	9224300	557.379	2.5		14.9	5.525	557.723	5
ALPATTF	30278	87	7	720.393	1	63.7	9202800	719.385	0.2		7.2	5.57002	719.825	7
LLGDEVPNPR	16303	87	10	555.301	2	37.76	9144800	1108.59	-0.1		-6.8	4.37026	1109.23	10
HLPNLTEEQR	15252	87	10	618.82	2	35.66	8936700	1235.63	0.5		-16.4	5.3995	1236.33	10
LLVF	41160	87	4	491.324	1	84.12	8755700	490.315	2.7		14.6	5.525	490.635	4
QDLLSAVTK	27364	87	9	487.78	2	58.47	8080300	973.544	1.7		1.2	5.83568	974.11	9
ATTYPVDF	38138	87	8	913.431	1	78.16	8024200	912.423	1.4		1	4.05003	912.982	8
LQLSGHF	25518	87	7	801.426	1	54.96	7326700	800.418	0.4		2.5	6.74113	800.901	7
SGNVPLLPSYGK	29037	87	12	616.338	2	61.29	7308600	1230.66	1.1		-2.5	8.31012	1231.4	12
DPEGLFPC(+57.02)LL	58385	87	10	580.788	2	112.88	7283700	1159.56	2.5	Carbamidomethylation	6.1	4.05003	1103.29	10
QAVVNNLTVY	35553	87	10	1120.6	1	72.99	7199800	1119.59	2.7		5.7	5.52432	1120.26	10
TVLDL	33299	87	5	560.331	1	69.34	7031700	559.322	2.8		7.6	4.05003	559.653	5
LLNLDSVASR	31271	87	10	544.31	2	65.26	6837900	1086.6	1.9		4.3	5.83636	1087.23	10
VLLGDVR	17790	87	7	386.24	2	40.43	6835600	770.465	-0.4		7.6	5.80652	770.917	7
LPVAL	33318	87	5	512.346	1	69.01	6723800	511.337	2.5		12	5.525	511.655	5
VDYYSPR	13295	87	7	450.216	2	31.47	6308200	898.418	-0.5		-8.8	5.80527	898.958	7
TVLDPLF	54355	87	7	804.451	1	106.51	6271200	803.443	1.2		8.8	4.05003	803.942	7
ATDYPVDF	38214	87	8	927.409	1	77.97	6230900	926.402	-0.1		-1.8	4.05003	926.965	8
TFPLSGGHF	30516	87	9	481.741	2	63.8	6212900	961.466	1.3		2.3	6.40151	962.059	9
LAVPVVK	21186	87	7	363.25	2	46.69	5547300	724.485	0.4		12.7	8.75005	724.931	7
VVVTF	32385	87	5	564.34	1	67.59	5443000	563.332	1.4		14.7	5.49499	563.686	5
SLDTGSY	15792	87	7	742.324	1	36.31	5411400	741.318	-2.2		-3.7	4.05003	741.743	7
LEGHNLDVLEGNEQFLNAAK	46992	87	20	737.706	3	93.96	5226800	2210.1	0.2		-10.1	4.39697	2211.39	20
VSSPVVR	7441	87	7	372.224	2	18.67	5202200	742.434	1		4.9	9.72004	742.864	7
TVGC(+57.02)LL	29711	87	6	662.355	1	62.53	5135200	661.347	0.5	Carbamidomethylation	13.2	5.18351	604.76	6
FLSGW	39387	87	5	609.304	1	80.25	4478700	608.296	1.2		4.5	5.525	608.685	5
LLPAGL	28578	87	6	583.382	1	60.08	4441900	582.374	0.8		11.2	5.525	582.732	6
VLLPELQGK	34122	87	9	498.809	2	70.61	4331700	995.601	1.8		2.7	5.97158	996.201	9
WDGFFVLLVLYNPSNSVLWQKT	49466	87	22	876.128	3	98.32	4247800	2625.36	-0.4		8.1	5.83494	2627	22
LMLDWDPK	38954	87	8	509.258	2	79.47	4064100	1016.5	2.2		-3.9	4.20781	1017.2	8
EMLESGVLK	20813	87	9	503.269	2	46.27	3903400	1004.52	1.6		1.6	4.53168	1005.19	9
VLQVLR	17797	87	6	364.246	2	40.61	3855100	726.475	2.5		8	9.72004	726.907	6
FNGNTLDNDLMLLK	48896	87	14	804.407	2	97.17	3848400	1606.8	-2.4		-2.6	4.20781	1607.83	14
VLGGVF	34607	87	6	591.351	1	72.21	3819600	590.343	0.9		14.2	5.49499	590.711	6
LVPYPR	15132	87	6	372.724	2	34.79	3803700	743.433	1		-1	8.7476	743.893	6
LLVMA	27650	87	5	546.333	1	58.63	3798000	545.325	2.8		15.5	5.525	545.735	5
QEFLEDLK	28674	87	8	511.264	2	60.8	3320600	1020.51	1.1		-7.5	4.13739	1021.12	8
TVLGQF	40791	87	6	664.368	1	82.8	3319000	663.359	2.2		6.2	5.18499	663.762	6
V(+42.01)HPL	44037	87	4	507.283	1	88.34	3288200	506.285	-19.9	Acetylation (Protein N-term)	3.2	6.71112	464.558	4
KTVC(+57.02)NY	5987	87	6	784.364	1	15.4	3235000	783.359	-1.9	Carbamidomethylation	-2.7	8.19749	726.841	6
HLPSFVTVDDRL	32591	87	12	699.87	2	67.73	3161600	1397.73	-3.9		1	5.21085	1398.56	12
LTLTVPK	24791	87	7	386.253	2	53.62	3124800	770.49	2.2		4.9	8.75005	770.957	7
LLSTGDYLPMRPW	54310	87	13	774.897	2	106.38	3090300	1547.78	-1		-2	5.83568	1548.8	13
LVGF	27309	87	4	435.261	1	58.02	2993700	434.253	2.1		10.4	5.525	434.529	4
VLSYF	35714	87	5	628.335	1	73.65	2984400	627.327	1.5		8.7	5.49436	627.728	5
TVLPVPK	24874	87	7	753.486	1	54.02	2782200	752.48	-1.2		4.4	8.41011	752.941	7
LLNF	31423	87	4	506.298	1	64.84	2761600	505.29	2.5		6.9	5.525	505.607	4
SDPPHLF	28228	87	7	406.701	2	59.77	2720000	811.386	2.4		-4.1	5.05676	811.881	7
PGAVAM(+15.99)	20068	87	6	561.268	1	44.16	2666200	560.263	-3.8	Oxidation (M)	7.7	5.95499	544.665	6
AAGLTSLGVR	20303	87	10	472.781	2	45.4	2641500	943.545	1.8		8.6	9.79502	944.087	10
K(+42.01)LDDLAATTPR	40922	87	11	621.84	2	82.79	2584900	1241.66	2.6	Acetylation (Protein N-term)	-7.2	5.96044	1200.34	11
TVSPATLH	11870	87	8	413.228	2	28.39	2505000	824.439	1.9		2.8	6.40151	824.921	8
KDEMLDLLGVTK	36086	87	12	681.37	2	74.29	2503400	1360.73	-0.5		-1.9	4.55811	1361.6	12
LVDADLVVVGVNR	40609	87	13	684.897	2	82.58	2443300	1367.78	1.3		15	4.20781	1368.58	13
SNEFDSDVEVDGLQK	31306	87	15	841.381	2	65.49	2436300	1680.75	0.3		-15.4	4.05003	1681.71	15
KPLVVK	3670	87	6	342.245	2	10.12	2355900	682.474	0.9		2.8	10.0027	682.895	6
LDFLPPRLF	56246	87	9	559.326	2	109.54	2347500	1116.63	3.1		5.8	5.83636	1117.34	9
K(+42.01)ALDQLPGR	25813	87	9	520.299	2	55.51	2293500	1038.58	1.4	Acetylation (Protein N-term)	-8	8.74773	997.149	9
SNVLWQTK	20397	87	8	488.267	2	45.42	2193200	974.519	1.2		-5.3	8.4651	975.099	8
LVLR	9348	87	4	250.681	2	23.19	2064000	499.348	-0.6		7.3	9.75002	499.647	4
K(+42.01)FSSSADGGC(+57.02)LVK	12313	87	13	466.563	3	29.34	2043400	1396.67	1.1	Acetylation (Protein N-term); Carbamidomethylation	0.6	8.19762	1298.46	13
TSVGLL	30125	87	6	589.356	1	63.31	2043000	588.348	0.5		9.9	5.18499	588.694	6
QTLWPR	21195	87	6	400.725	2	46.91	1913200	799.434	0.8		-7.4	9.75002	799.917	6
K(+42.01)PLL	33812	87	4	512.345	1	70.1	1876500	511.337	2.2	Acetylation (Protein N-term)	2.1	8.75005	469.618	4
ALPATTK	4573	87	7	351.213	2	12.24	1751600	700.412	-0.7		0.5	8.79505	700.824	7
FESGYLPF	55393	87	8	959.451	1	108.09	1724600	958.444	0.1		1.8	4.05003	959.052	8
FGSAGLVTGK	16991	87	10	468.762	2	38.66	1711300	935.508	1.7		6	8.75005	936.063	10
LSTGDYLPEWMR	44102	87	12	734.353	2	88.6	1652600	1466.69	3.3		-7.7	4.37026	1467.64	12
LEPLY	35405	87	5	634.345	1	72.87	1628500	633.337	0.8		1.2	4.05003	633.733	5
TVDYPSF	35538	87	7	828.377	1	73.24	1620600	827.37	-0.6		-0.9	4.05003	827.877	7
LLAAADTTLPQ	25988	87	11	557.314	2	55.62	1599800	1112.61	5.6		6.8	4.05003	1113.26	11
SPGVEAAAEVAATEKL	55188	87	16	771.905	2	107.86	1593100	1541.79	1.6		3.3	4.25186	1542.69	16
Y(+42.01)GLPY	42560	87	5	654.314	1	85.99	1590500	653.306	0.4	Acetylation (Protein N-term)	-0.8	5.52358	611.686	5
LLFPY	49218	87	5	652.371	1	97.92	1550800	651.363	1.6		7.5	5.52432	651.793	5
LLSDFLK	30131	87	7	418.25	2	63.35	1537400	834.485	0.9		6	5.83568	834.999	7
VVLLGDSGVGK	22957	87	11	522.309	2	49.97	1483300	1042.6	1.6		10.8	5.8059	1043.21	11
DPVLVVAGGSVSGEGK	24832	87	16	490.933	3	53.65	1416600	1469.77	2.3		6.7	4.37026	1470.62	16
LLDFGDR	27928	87	7	418.22	2	59.13	1392800	834.423	2.2		-1.5	4.20781	834.916	7
[truncated: 1,206 more rows]
